# Supplementary material for: 6-(4-Chloro­phen­yl)-2-(4-meth­oxy­phen­yl)-6,7-dihydro-4H-pyrazolo­[5,1-c][1,4]oxazine
Source: Acta Crystallogr Sect E Struct Rep Online. 2011 Jul 9;67(Pt 8):o1949. doi: 10.1107/S1600536811025906 (PMC3212334; doi:10.1107/S1600536811025906)
Supplement: Supplementary file 2 [file e-67-o1949-Isup2.hkl]

# 
# h,k,l, Fc-squared, Fo-squared, sigma(Fo-squared) and status flag 
# 
data_I
_shelx_title ' 1 in P2(1)/c' 
_shelx_refln_list_code          4 
_shelx_F_calc_maximum      222.97 
_exptl_crystal_F_000       712.00 
_reflns_d_resolution_high  0.8396 
 
loop_ 
 _symmetry_equiv_pos_as_xyz 
 'x, y, z' 
 '-x, y+1/2, -z+1/2' 
 '-x, -y, -z' 
 'x, -y-1/2, z-1/2' 
 
_cell_length_a     6.0800 
_cell_length_b    34.2240 
_cell_length_c     8.1217 
_cell_angle_alpha  90.000 
_cell_angle_beta   91.186 
_cell_angle_gamma  90.000 
 
_shelx_F_squared_multiplier     1.000 
 
loop_ 
 _refln_index_h 
 _refln_index_k 
 _refln_index_l 
 _refln_F_squared_calc 
 _refln_F_squared_meas 
 _refln_F_squared_sigma 
 _refln_observed_status 
   1   0   0     4541.07     4040.40     81.79 o 
   2   0   0      391.75      372.61     10.79 o 
   3   0   0        0.14       -2.51      4.26 o 
   4   0   0      186.77      186.36     11.44 o 
   5   0   0     1387.71     1509.84     36.68 o 
   6   0   0      125.14      130.14     13.25 o 
   7   0   0        0.43       -1.50      9.87 o 
   1   1   0     5383.52     5098.31    107.71 o 
   2   1   0      844.83      850.87     12.74 o 
   3   1   0      184.51      218.43      7.03 o 
   4   1   0      415.32      396.42     10.96 o 
   5   1   0       19.87       22.93      4.57 o 
   6   1   0      344.20      397.51     13.81 o 
   7   1   0        0.49       -2.62      6.92 o 
   1   2   0     3284.10     3479.69     50.61 o 
   2   2   0     1531.81     1462.91     18.64 o 
   3   2   0      393.13      358.66      7.35 o 
   4   2   0        0.60       -2.52      2.52 o 
   5   2   0      108.09       99.21     10.39 o 
   6   2   0        5.21        9.53      4.56 o 
   7   2   0        5.21       16.74      8.52 o 
   1   3   0      358.61      343.59      6.77 o 
   2   3   0      397.78      360.54      9.16 o 
   3   3   0      525.41      508.19      9.10 o 
   4   3   0      178.78      181.51      7.84 o 
   5   3   0      124.85      130.39      8.09 o 
   6   3   0        6.58        7.85      4.35 o 
   7   3   0        1.70        2.12      7.24 o 
   0   4   0       18.87       16.73      2.10 o 
   1   4   0      200.76      193.21      6.60 o 
   2   4   0      380.59      364.69      7.59 o 
   3   4   0      394.20      352.00     11.44 o 
   4   4   0      100.16       90.59      6.10 o 
   5   4   0       27.70       24.88      4.38 o 
   6   4   0       40.05       32.14      7.55 o 
   7   4   0        1.39        1.04      7.17 o 
   1   5   0     3791.83     3643.19     42.76 o 
   2   5   0       22.63       23.17      2.64 o 
   3   5   0        3.60        1.00      2.03 o 
   4   5   0       89.21       95.28      6.24 o 
   5   5   0       31.63       29.68      4.87 o 
   6   5   0       30.37       33.40      6.08 o 
   7   5   0        2.31       11.35      7.71 o 
   0   6   0     2660.01     2516.41     52.99 o 
   1   6   0      124.91      119.41      4.18 o 
   2   6   0     3019.30     3002.53     33.15 o 
   3   6   0      779.15      751.47     13.77 o 
   4   6   0        9.01       16.28      2.97 o 
   5   6   0        4.58        3.22      3.26 o 
   6   6   0       26.05       35.06      6.60 o 
   7   6   0        0.48        1.74      9.02 o 
   1   7   0     2965.42     2857.77     35.14 o 
   2   7   0      994.92      956.43     16.76 o 
   3   7   0      396.18      404.06     12.67 o 
   4   7   0      303.29      298.32     12.10 o 
   5   7   0      121.71      121.24      8.04 o 
   6   7   0        8.12        6.29      4.49 o 
   7   7   0        0.01        3.29      7.29 o 
   0   8   0      125.71      105.72      6.66 o 
   1   8   0      125.04      124.27      4.08 o 
   2   8   0       85.19      100.91      5.87 o 
   3   8   0        0.46       -0.25      4.00 o 
   4   8   0        0.05        1.43      2.53 o 
   5   8   0       23.23       13.64      4.17 o 
   6   8   0       42.63       28.51      5.64 o 
   7   8   0        0.59        3.01      7.17 o 
   1   9   0     1053.81      981.39     13.29 o 
   2   9   0      312.02      267.54      7.84 o 
   3   9   0      122.94      122.65     13.55 o 
   4   9   0        7.82        5.42      2.92 o 
   5   9   0       25.93       19.14      4.42 o 
   6   9   0       36.80       32.15      5.81 o 
   7   9   0        1.04       -5.56     11.22 o 
   0  10   0      148.98      134.57      8.31 o 
   1  10   0     1557.05     1489.13     18.49 o 
   2  10   0      100.38      110.95      4.52 o 
   3  10   0       86.10       87.07      5.18 o 
   4  10   0        0.51       -2.17      2.45 o 
   5  10   0      130.15      153.78     11.80 o 
   6  10   0        4.48        4.59      4.68 o 
   7  10   0        2.14        8.01     12.82 o 
   1  11   0     3005.07     2985.66     37.95 o 
   2  11   0      149.85      177.42      6.94 o 
   3  11   0       42.33       39.32      3.95 o 
   4  11   0       84.69       80.82      5.96 o 
   5  11   0      335.87      369.14     12.24 o 
   6  11   0        0.78       -0.63      4.31 o 
   0  12   0      407.64      491.71     18.48 o 
   1  12   0      531.78      485.61      8.89 o 
   2  12   0     1131.88     1140.01     20.20 o 
   3  12   0       52.58       61.76      4.75 o 
   4  12   0        8.87        9.91      4.32 o 
   5  12   0        5.74        7.62      3.82 o 
   6  12   0        2.59        6.45      5.42 o 
   1  13   0      729.29      709.96     11.54 o 
   2  13   0      557.64      600.52     16.96 o 
   3  13   0        6.92        8.04      3.22 o 
   4  13   0        0.02        1.95      2.76 o 
   5  13   0       39.64       36.38      5.58 o 
   6  13   0        0.24       -3.03      4.85 o 
   0  14   0        1.50        0.70      2.55 o 
   1  14   0      354.95      393.79     10.46 o 
   2  14   0      604.91      683.57     15.04 o 
   3  14   0       44.17       64.46      9.47 o 
   4  14   0      160.68      158.08     10.39 o 
   5  14   0        0.07        5.98      3.84 o 
   6  14   0       20.46       23.48      6.51 o 
   1  15   0      150.78      195.36      7.08 o 
   2  15   0        4.81        4.99      3.04 o 
   3  15   0       16.93       21.70      4.24 o 
   4  15   0      131.76      145.39      7.76 o 
   5  15   0      208.44      189.75     11.75 o 
   6  15   0        0.18        4.37      5.29 o 
   0  16   0      708.16      785.46     27.75 o 
   1  16   0      678.37      723.20     14.79 o 
   2  16   0      608.22      617.82     14.80 o 
   3  16   0       19.05       13.91      4.11 o 
   4  16   0      148.75      151.45     11.10 o 
   5  16   0      110.18      110.47     11.88 o 
   6  16   0        0.03       -7.42      9.26 o 
   1  17   0     3440.67     3520.91     45.87 o 
   2  17   0      684.20      732.89     16.56 o 
   3  17   0       37.12       41.32      5.61 o 
   4  17   0      246.14      242.98      9.42 o 
   5  17   0        0.99       10.53      5.12 o 
   6  17   0        0.97        0.94      5.27 o 
   0  18   0     2821.60     3056.00     75.03 o 
   1  18   0       53.46       71.35      5.45 o 
   2  18   0      226.82      227.78      7.00 o 
   3  18   0      173.20      191.98      9.59 o 
   4  18   0        2.31       -3.48      4.36 o 
   5  18   0      256.74      211.90     12.65 o 
   6  18   0       29.82       22.73      6.53 o 
   1  19   0       32.98       37.98      7.35 o 
   2  19   0      104.25       97.27      5.80 o 
   3  19   0      288.77      289.94     14.34 o 
   4  19   0       27.23       26.05      5.64 o 
   5  19   0       16.57       15.60      5.44 o 
   6  19   0        4.47       13.70      5.99 o 
   0  20   0        3.25        8.31      5.21 o 
   1  20   0      265.38      242.23     11.50 o 
   2  20   0      235.46      225.45      7.97 o 
   3  20   0       36.36       31.70      5.52 o 
   4  20   0        0.01        3.07      4.41 o 
   5  20   0       11.63       18.16      6.01 o 
   6  20   0        5.41        5.32      5.78 o 
   1  21   0      237.26      231.55     11.76 o 
   2  21   0      306.42      294.09      9.25 o 
   3  21   0       22.51       13.55      7.02 o 
   4  21   0       43.65       47.63      8.85 o 
   5  21   0        5.94        2.06      5.17 o 
   6  21   0        6.89       -1.52      6.26 o 
   0  22   0      337.40      375.82     21.19 o 
   1  22   0      450.90      469.53     17.17 o 
   2  22   0       38.83       49.13      5.75 o 
   3  22   0       72.00       83.17      6.08 o 
   4  22   0      164.83      143.57     10.54 o 
   5  22   0       29.58       17.16      5.87 o 
   6  22   0        0.10       -2.00      9.24 o 
   1  23   0      167.64      192.61     11.50 o 
   2  23   0      110.88      108.72      7.91 o 
   3  23   0       57.11       55.84      8.55 o 
   4  23   0      203.40      220.25     12.69 o 
   5  23   0       15.24       11.61      5.50 o 
   0  24   0        4.30        8.26      6.36 o 
   1  24   0      159.28      141.78     15.52 o 
   2  24   0      842.09      847.38     25.35 o 
   3  24   0      662.15      723.18     16.99 o 
   4  24   0        0.85        7.23      5.35 o 
   5  24   0        0.42        2.18      5.34 o 
   1  25   0       39.86       32.28      6.51 o 
   2  25   0        1.64        8.98      4.49 o 
   3  25   0      168.98      154.95      8.99 o 
   4  25   0       78.34       62.77      6.81 o 
   5  25   0       10.88       13.56      6.18 o 
   0  26   0      319.22      309.56     21.54 o 
   1  26   0        5.43        8.64      8.26 o 
   2  26   0       99.20      100.54      8.60 o 
   3  26   0       38.70       42.36     12.75 o 
   4  26   0        6.77        8.44      4.68 o 
   5  26   0        3.46        0.04      5.67 o 
   1  27   0       86.30       78.78      9.66 o 
   2  27   0       33.33       36.24      9.79 o 
   3  27   0       24.66       16.83      5.44 o 
   4  27   0        1.87        2.36      4.29 o 
   5  27   0        5.76        8.32      4.78 o 
   0  28   0      457.48      486.35     28.00 o 
   1  28   0        0.23        1.91      4.84 o 
   2  28   0       62.79       81.40     17.00 o 
   3  28   0       24.97       26.54     11.04 o 
   4  28   0       25.43       24.75      6.01 o 
   5  28   0        3.99        1.42      5.58 o 
   1  29   0      138.27      139.27     18.25 o 
   2  29   0      174.47      163.40     14.37 o 
   3  29   0        5.94        3.93      4.88 o 
   4  29   0       44.98       64.86      9.27 o 
   5  29   0        0.63        3.51      5.32 o 
   0  30   0      733.07      759.67     37.16 o 
   1  30   0       82.69       87.22     10.78 o 
   2  30   0        8.62        2.37     12.60 o 
   3  30   0        0.64        6.53      5.17 o 
   4  30   0        0.14        2.62      5.71 o 
   1  31   0       67.31       69.36     19.88 o 
   2  31   0        0.35       -4.79      4.79 o 
   3  31   0       19.67       11.00      5.78 o 
   4  31   0        2.55        3.49      5.95 o 
   0  32   0      139.24      112.79     17.53 o 
   1  32   0       42.95       39.64      8.96 o 
   2  32   0        6.58        3.62      6.26 o 
   3  32   0       20.26       32.45      9.50 o 
   4  32   0        7.32        5.83      6.90 o 
   1  33   0        5.25        2.38      6.20 o 
   2  33   0       15.28        3.43      6.06 o 
   3  33   0       18.21       10.58      8.10 o 
   4  33   0        0.29        3.82      6.46 o 
   0  34   0        0.33       -0.45      8.26 o 
   1  34   0       15.73        5.24      6.67 o 
   2  34   0        1.19        8.07      6.91 o 
   3  34   0       12.81       16.62      8.43 o 
   1  35   0        0.20        7.11      7.96 o 
   2  35   0       14.16        7.49     10.89 o 
   3  35   0        8.03        4.57      7.52 o 
   0  36   0       12.18       11.32     11.17 o 
   1  36   0        7.35        9.32      7.17 o 
   2  36   0       13.35       -4.04      6.99 o 
   3  36   0        4.45       -4.57     13.32 o 
   1  37   0       15.38       10.14      7.96 o 
   2  37   0        0.69        8.59      8.00 o 
   3  37   0        1.97        0.47      8.53 o 
   0  38   0       37.70       30.90     13.67 o 
   1  38   0        8.15       -1.84      7.24 o 
   2  38   0        0.72       -4.77      6.64 o 
   1  39   0        8.55        0.22      7.88 o 
   2  39   0        0.46       -6.99      6.99 o 
   0  40   0        0.02        9.62      9.82 o 
   1  40   0        0.14       -6.47      6.47 o 
  -7   1   1        2.06        3.63      5.42 o 
  -6   1   1        0.57       -0.23      4.29 o 
  -5   1   1      170.48      181.70      9.25 o 
  -4   1   1      444.83      468.68     13.51 o 
  -3   1   1       64.86       62.87      4.35 o 
  -2   1   1      342.64      318.37      7.09 o 
  -1   1   1      475.40      475.56     13.40 o 
   0   1   1        7.42       -2.03      2.03 o 
   1   1   1    12803.03    12411.30    168.49 o 
   2   1   1       50.79       59.67      2.54 o 
   3   1   1       41.71       43.16      2.89 o 
   4   1   1       50.19       62.84      5.42 o 
   5   1   1      127.03      131.97      8.19 o 
   6   1   1        6.18       11.71      6.64 o 
   7   1   1        0.23       -2.71     10.29 o 
  -7   2   1        1.93       -1.73      5.19 o 
  -6   2   1       42.78       42.66      6.54 o 
  -5   2   1        8.10        6.38      3.72 o 
  -4   2   1        8.05        2.95      2.71 o 
  -3   2   1     1413.84     1397.54     23.15 o 
  -2   2   1      252.97      240.00      6.08 o 
  -1   2   1    25352.32    22258.92   1478.54 o 
   0   2   1      104.24       97.29      3.10 o 
   1   2   1     8492.63     8150.64     89.38 o 
   2   2   1      152.89      160.51      4.33 o 
   3   2   1     1949.23     2102.13     21.25 o 
   4   2   1      119.93      129.91      5.76 o 
   5   2   1       58.25       58.42      6.64 o 
   6   2   1       37.82       28.09      8.17 o 
   7   2   1       25.18       14.80      8.46 o 
  -7   3   1        0.72       -4.95      4.95 o 
  -6   3   1        1.61       -3.93      3.93 o 
  -5   3   1      193.14      183.17      9.25 o 
  -4   3   1      199.66      203.08      8.27 o 
  -3   3   1       23.86       20.75      3.38 o 
  -2   3   1     3384.10     3218.22     35.12 o 
  -1   3   1     1480.79     1412.42     48.81 o 
   0   3   1        4.47        5.51      1.27 o 
   1   3   1     4958.43     4738.21     46.38 o 
   2   3   1      309.36      272.22      5.69 o 
   3   3   1      540.23      553.71      8.63 o 
   4   3   1      171.48      189.34      6.58 o 
   5   3   1       47.98       54.92      5.76 o 
   6   3   1        2.39       -3.65      5.68 o 
   7   3   1        0.47      -12.85     17.15 o 
  -7   4   1        3.39       -3.75      5.13 o 
  -6   4   1        0.92       -1.17      4.08 o 
  -5   4   1       55.74       45.31      5.46 o 
  -4   4   1      175.19      193.32      8.15 o 
  -3   4   1      744.93      704.12     13.27 o 
  -2   4   1      310.24      318.30      7.10 o 
  -1   4   1      853.30      793.27     23.49 o 
   0   4   1     1289.91     1183.54     18.87 o 
   1   4   1      121.48      118.37      3.20 o 
   2   4   1      637.71      625.20      8.99 o 
   3   4   1       22.00       24.48      2.43 o 
   4   4   1       15.62       15.11      3.78 o 
   5   4   1        2.95        3.45      3.44 o 
   6   4   1        0.00       -1.53      5.58 o 
   7   4   1        6.32        7.29     10.02 o 
  -7   5   1        0.25       -5.25      5.63 o 
  -6   5   1        2.26       -0.80      4.09 o 
  -5   5   1        4.56        4.47      3.33 o 
  -4   5   1       47.34       43.72      4.62 o 
  -3   5   1      131.98      125.17      5.80 o 
  -2   5   1     2754.55     2697.87     30.49 o 
  -1   5   1     1937.36     1870.87     38.34 o 
   0   5   1      198.19      176.35      9.62 o 
   1   5   1      593.52      603.87      8.57 o 
   2   5   1     2476.67     2505.54     25.20 o 
   3   5   1      727.83      743.35     12.15 o 
   4   5   1      188.76      201.51      6.79 o 
   5   5   1       37.05       47.05      5.80 o 
   6   5   1       10.97       12.22      6.89 o 
   7   5   1        2.67       13.41      7.87 o 
  -7   6   1        6.63       -2.16      6.10 o 
  -6   6   1        1.98        0.61      4.31 o 
  -5   6   1       22.86       16.62      4.01 o 
  -4   6   1       46.34       43.05      4.71 o 
  -3   6   1        0.05       -2.23      2.46 o 
  -2   6   1      550.92      544.03      9.77 o 
  -1   6   1      487.09      493.81      9.89 o 
   0   6   1       64.49       62.65      2.85 o 
   1   6   1     2178.71     2171.62     20.50 o 
   2   6   1      202.63      201.72      5.48 o 
   3   6   1     1070.19     1131.97     13.86 o 
   4   6   1      424.24      398.57      9.45 o 
   5   6   1        0.20       -4.28      4.28 o 
   6   6   1       23.90       27.87      8.09 o 
   7   6   1       16.12       11.80     15.60 o 
  -7   7   1       13.22       16.17      6.92 o 
  -6   7   1        0.41       -4.35      4.35 o 
  -5   7   1        0.41       -2.96      2.96 o 
  -4   7   1       19.61       25.86      3.93 o 
  -3   7   1     1192.89     1200.94     18.71 o 
  -2   7   1     1073.18     1035.11     14.89 o 
  -1   7   1      496.72      467.29      9.78 o 
   0   7   1      142.55      159.69      4.72 o 
   1   7   1      800.75      802.33      9.61 o 
   2   7   1     1510.73     1611.75     20.14 o 
   3   7   1      905.92      992.73     12.80 o 
   4   7   1       21.80       23.29      3.59 o 
   5   7   1       18.45       22.62      4.63 o 
   6   7   1        0.02        2.57      6.23 o 
   7   7   1       10.33       19.94     12.75 o 
  -7   8   1       19.61       20.02      7.49 o 
  -6   8   1       18.66       11.88      5.01 o 
  -5   8   1        8.63        7.93      3.66 o 
  -4   8   1      122.04      127.33      8.59 o 
  -3   8   1     2251.08     2245.76     31.36 o 
  -2   8   1      311.65      294.47     10.08 o 
  -1   8   1      326.79      305.80      7.86 o 
   0   8   1        7.80        4.02      1.28 o 
   1   8   1       95.44       89.24      3.78 o 
   2   8   1      831.18      812.20     12.50 o 
   3   8   1      138.68      157.77      6.56 o 
   4   8   1      234.60      245.51      7.59 o 
   5   8   1        0.14       -0.86      3.29 o 
   6   8   1        3.94        1.99      6.32 o 
   7   8   1        1.72        8.07      8.24 o 
  -7   9   1        6.39        2.76      6.57 o 
  -6   9   1       13.67        9.36      5.80 o 
  -5   9   1       47.94       62.21      6.35 o 
  -4   9   1        6.96        9.12      4.85 o 
  -3   9   1      830.34      887.29     17.18 o 
  -2   9   1      123.10      123.65      4.68 o 
  -1   9   1     2687.13     2488.18     33.29 o 
   0   9   1      991.36      943.63     12.57 o 
   1   9   1       68.92       75.84      3.85 o 
   2   9   1     1246.06     1295.53     17.56 o 
   3   9   1      488.91      505.17     10.45 o 
   4   9   1       44.81       53.42      4.46 o 
   5   9   1        7.93       11.02      3.97 o 
   6   9   1       17.38       11.46      7.22 o 
   7   9   1        4.91        3.88      7.98 o 
  -6  10   1        6.36       -1.38      5.52 o 
  -5  10   1       34.23       37.02      5.33 o 
  -4  10   1       20.38       15.85      4.72 o 
  -3  10   1      120.98      134.18      6.12 o 
  -2  10   1      610.13      627.07     10.85 o 
  -1  10   1      586.47      563.24     13.80 o 
   0  10   1       80.58       73.25      4.68 o 
   1  10   1      770.30      783.82     10.21 o 
   2  10   1      860.76      764.99     12.45 o 
   3  10   1      780.43      810.12     14.02 o 
   4  10   1        7.24        2.19      2.44 o 
   5  10   1        3.79        6.13      3.66 o 
   6  10   1       22.30       18.28     11.74 o 
  -6  11   1       14.39       18.22      6.01 o 
  -5  11   1       15.27        8.36      3.78 o 
  -4  11   1       29.42       23.38      6.24 o 
  -3  11   1      246.58      239.19     10.16 o 
  -2  11   1      194.22      183.36      5.57 o 
  -1  11   1      217.21      183.59      6.85 o 
   0  11   1      793.06      788.06     11.73 o 
   1  11   1       15.66       10.90      1.67 o 
   2  11   1       63.69       82.69      7.78 o 
   3  11   1       56.01       68.63      4.65 o 
   4  11   1        0.00       -1.85      2.33 o 
   5  11   1       77.12       83.68      8.04 o 
   6  11   1        0.04        2.37      6.09 o 
  -6  12   1       26.41       26.52      6.68 o 
  -5  12   1       84.14       95.61     10.36 o 
  -4  12   1       11.43       11.50      4.16 o 
  -3  12   1       85.00       72.19      6.57 o 
  -2  12   1      601.39      638.74     17.39 o 
  -1  12   1       61.68       62.43      4.55 o 
   0  12   1     1351.45     1277.28     16.87 o 
   1  12   1      377.29      401.52      7.12 o 
   2  12   1       48.50       39.27      3.41 o 
   3  12   1       11.17       11.92      2.71 o 
   4  12   1       41.32       42.05      4.84 o 
   5  12   1       64.82       66.91      6.57 o 
   6  12   1       13.48        4.59      6.82 o 
  -6  13   1       20.01        9.64      5.84 o 
  -5  13   1       97.39       98.63      9.27 o 
  -4  13   1      101.08      121.09      8.45 o 
  -3  13   1        4.01        8.48      2.63 o 
  -2  13   1      575.06      605.91     10.99 o 
  -1  13   1      964.56      982.35     22.45 o 
   0  13   1       44.65       45.30      3.19 o 
   1  13   1      239.40      250.27      6.49 o 
   2  13   1     1185.67     1252.75     18.23 o 
   3  13   1        4.40        6.91      2.70 o 
   4  13   1      681.39      648.93     14.64 o 
   5  13   1       26.07       19.16      4.39 o 
   6  13   1        0.24       -1.06      6.30 o 
  -6  14   1       20.63       29.96      7.10 o 
  -5  14   1       50.67       43.84      6.78 o 
  -4  14   1       23.26       28.21      8.21 o 
  -3  14   1      318.45      311.86      8.85 o 
  -2  14   1      150.88      175.84     13.25 o 
  -1  14   1      416.21      425.12     11.16 o 
   0  14   1     1083.79     1078.86     18.91 o 
   1  14   1      720.72      753.95     17.03 o 
   2  14   1     1272.01     1307.31     16.67 o 
   3  14   1       64.96       82.29      5.26 o 
   4  14   1       25.28       33.87      4.71 o 
   5  14   1      236.06      243.23     11.21 o 
   6  14   1       13.46       11.06      7.17 o 
  -6  15   1        0.00        0.53      5.64 o 
  -5  15   1       33.58       19.63      5.51 o 
  -4  15   1       25.52        9.26      8.48 o 
  -3  15   1       56.46       65.85      5.66 o 
  -2  15   1        0.34        1.18      2.95 o 
  -1  15   1        6.65        4.65      2.54 o 
   0  15   1     2815.11     2907.82     40.07 o 
   1  15   1       21.05       17.78      2.63 o 
   2  15   1       19.28       26.07      3.51 o 
   3  15   1        0.68        2.07      2.47 o 
   4  15   1       56.43       70.58      6.11 o 
   5  15   1        1.16        7.67      3.89 o 
   6  15   1        6.62        2.85      8.86 o 
  -6  16   1       56.99       62.77     12.37 o 
  -5  16   1        8.87        7.76      4.83 o 
  -4  16   1        0.44        7.88      4.16 o 
  -3  16   1      552.26      579.65     15.96 o 
  -2  16   1       70.73       60.61      7.24 o 
  -1  16   1      928.77     1000.95     28.30 o 
   0  16   1     3227.34     3178.54     67.41 o 
   1  16   1     1382.45     1464.70     20.32 o 
   2  16   1       14.09       22.67      2.81 o 
   3  16   1        2.74        6.34      2.89 o 
   4  16   1        8.57        1.47      3.22 o 
   5  16   1      184.07      201.20     10.64 o 
   6  16   1       36.28       11.92     10.32 o 
  -6  17   1       49.21       38.71      7.57 o 
  -5  17   1       16.18       18.94      6.06 o 
  -4  17   1       37.76       28.83      5.52 o 
  -3  17   1       29.55       40.45      7.40 o 
  -2  17   1      345.45      371.28     14.94 o 
  -1  17   1      182.03      187.01      7.83 o 
   0  17   1       85.42      109.73      6.52 o 
   1  17   1      119.71      140.56      5.80 o 
   2  17   1       99.44      126.51      5.30 o 
   3  17   1        5.45       10.03      3.25 o 
   4  17   1      158.82      167.82     20.33 o 
   5  17   1        0.01       -3.60      3.60 o 
   6  17   1        7.25       -0.20      9.62 o 
  -6  18   1       35.23       43.60      8.27 o 
  -5  18   1        3.35       12.77      5.11 o 
  -4  18   1        3.05        2.85      3.93 o 
  -3  18   1        8.08        9.02      4.41 o 
  -2  18   1       17.35       12.29      5.21 o 
  -1  18   1      112.63      105.69      7.23 o 
   0  18   1     1089.55     1044.57     20.43 o 
   1  18   1       10.24        2.33      2.23 o 
   2  18   1      934.94      944.63     14.49 o 
   3  18   1       50.35       65.40      5.42 o 
   4  18   1       11.35        8.84      4.10 o 
   5  18   1        4.41        3.86      4.12 o 
   6  18   1        1.70       -4.71      6.53 o 
  -6  19   1        4.56       12.73      6.15 o 
  -5  19   1        6.28       12.64      5.34 o 
  -4  19   1       34.28       28.89      5.84 o 
  -3  19   1        0.39       -1.59      3.60 o 
  -2  19   1        5.91       -1.19      3.91 o 
  -1  19   1      475.09      482.29     15.03 o 
   0  19   1      180.39      204.71      8.55 o 
   1  19   1        0.71       -0.07      2.48 o 
   2  19   1        0.12        5.29      2.33 o 
   3  19   1      267.46      260.45      7.95 o 
   4  19   1        3.07       -0.47      4.69 o 
   5  19   1       11.42       23.18      5.90 o 
   6  19   1        7.14       -2.31     11.42 o 
  -6  20   1        2.98        1.39      5.65 o 
  -5  20   1       28.01       17.97      7.06 o 
  -4  20   1       10.59       15.32      5.18 o 
  -3  20   1      179.69      191.89     12.47 o 
  -2  20   1        3.29        2.17      7.76 o 
  -1  20   1       44.81       34.80      5.12 o 
   0  20   1      408.33      402.23     12.53 o 
   1  20   1       68.62       89.11      7.73 o 
   2  20   1      306.94      307.79     11.95 o 
   3  20   1        0.64        0.84      2.63 o 
   4  20   1        8.75        7.72      4.53 o 
   5  20   1        0.11        8.11      5.27 o 
   6  20   1       15.10       19.26      7.79 o 
  -6  21   1       20.99       33.35      7.86 o 
  -5  21   1        7.15        4.08      5.10 o 
  -4  21   1      254.11      248.85     13.10 o 
  -3  21   1       82.49      103.28     36.56 o 
  -2  21   1        0.09        3.28      2.89 o 
  -1  21   1       23.57       20.71      3.86 o 
   0  21   1      396.31      398.91     15.04 o 
   1  21   1      588.81      629.66     18.15 o 
   2  21   1        9.64       13.75      2.79 o 
   3  21   1        1.31        1.13      2.80 o 
   4  21   1       34.88       25.41      6.02 o 
   5  21   1       16.30       17.92      8.39 o 
   6  21   1       21.59       21.96      8.70 o 
  -6  22   1        0.97       -3.22      5.59 o 
  -5  22   1        0.19       -0.97      6.43 o 
  -4  22   1        8.90        1.21      4.46 o 
  -3  22   1       71.07       67.70      9.47 o 
  -2  22   1       41.52       48.94      5.88 o 
  -1  22   1       65.56       66.77      6.17 o 
   0  22   1       46.51       39.92     11.52 o 
   1  22   1       66.74       73.57      6.67 o 
   2  22   1       30.21       28.20      3.69 o 
   3  22   1      153.47      190.96      7.80 o 
   4  22   1       13.11       22.42      4.24 o 
   5  22   1       10.06        2.72      5.96 o 
   6  22   1        1.50        0.77      6.98 o 
  -5  23   1        0.06       -3.26      4.73 o 
  -4  23   1        5.32        4.91      5.10 o 
  -3  23   1       71.17       73.58     10.35 o 
  -2  23   1       89.48       80.46      7.27 o 
  -1  23   1      577.44      555.48     14.83 o 
   0  23   1      116.54      132.27     10.17 o 
   1  23   1       50.03       42.93      6.28 o 
   2  23   1      246.60      252.30      9.23 o 
   3  23   1      251.39      260.17     12.89 o 
   4  23   1       35.26       47.37      6.12 o 
   5  23   1        1.37        5.53      6.81 o 
  -5  24   1        1.73       -3.20      5.02 o 
  -4  24   1      181.28      182.09     12.10 o 
  -3  24   1       59.74       58.93     10.03 o 
  -2  24   1      171.48      175.37     14.72 o 
  -1  24   1        2.06        1.23      5.58 o 
   0  24   1      132.13      127.52     10.48 o 
   1  24   1      123.35      113.44     10.27 o 
   2  24   1       59.39       73.98      7.18 o 
   3  24   1       74.65       50.40      5.78 o 
   4  24   1        1.87        6.53      4.18 o 
   5  24   1       22.37       21.91      5.65 o 
  -5  25   1        7.22        5.90      5.79 o 
  -4  25   1        9.41        2.58      8.19 o 
  -3  25   1      289.09      313.60     17.78 o 
  -2  25   1      514.22      520.65     16.84 o 
  -1  25   1      180.69      145.87     11.72 o 
   0  25   1      256.73      255.75     13.42 o 
   1  25   1       69.40       55.05      8.71 o 
   2  25   1      180.12      163.68     11.72 o 
   3  25   1      339.92      355.45     11.77 o 
   4  25   1        3.77        8.22      4.60 o 
   5  25   1        2.50        9.82      6.07 o 
  -5  26   1        0.06        2.58      5.56 o 
  -4  26   1        0.80        0.24      6.30 o 
  -3  26   1      137.94      105.98     14.56 o 
  -2  26   1      333.30      331.77     13.12 o 
  -1  26   1       48.54       54.73      8.46 o 
   0  26   1       17.01       16.08      5.46 o 
   1  26   1       77.18       94.74     10.50 o 
   2  26   1      162.36      145.72     12.37 o 
   3  26   1      229.59      232.92     11.42 o 
   4  26   1       33.42       22.72      5.20 o 
   5  26   1        0.01       -5.34      5.34 o 
  -5  27   1        2.42        3.87      7.80 o 
  -4  27   1       34.31       51.35     10.27 o 
  -3  27   1      113.11       99.25      9.60 o 
  -2  27   1        0.12        4.48      4.22 o 
  -1  27   1      201.65      213.97     29.92 o 
   0  27   1      494.65      483.32     19.58 o 
   1  27   1       39.09       33.87      7.52 o 
   2  27   1      150.66      152.78     19.21 o 
   3  27   1        0.17       -0.21      3.84 o 
   4  27   1      145.87      174.37     10.35 o 
   5  27   1        0.93        4.04      6.08 o 
  -5  28   1        0.62        6.58      7.68 o 
  -4  28   1        0.28        5.37      4.67 o 
  -3  28   1       14.45        4.52      4.83 o 
  -2  28   1      121.67      107.22      9.09 o 
  -1  28   1      291.62      285.60     22.06 o 
   0  28   1      159.52      184.19     15.98 o 
   1  28   1       57.10       55.30      8.92 o 
   2  28   1       41.54       57.22      9.42 o 
   3  28   1       30.54       14.05      8.49 o 
   4  28   1        7.45        5.94      4.76 o 
   5  28   1        1.27       -5.48      5.66 o 
  -5  29   1        1.20       -4.00      6.81 o 
  -4  29   1       27.50       35.13      9.01 o 
  -3  29   1        2.57        1.87      4.69 o 
  -2  29   1       51.26       53.04      7.15 o 
  -1  29   1      337.10      331.82     16.95 o 
   0  29   1      496.25      453.94     19.67 o 
   1  29   1       26.13       17.74      6.55 o 
   2  29   1       95.13       94.80     11.47 o 
   3  29   1        7.47        6.01      5.26 o 
   4  29   1        1.15       -1.41      4.40 o 
   5  29   1       12.26       16.42      6.91 o 
  -4  30   1       12.53       10.64      6.36 o 
  -3  30   1        4.92        4.44      4.90 o 
  -2  30   1        1.38        0.45      4.11 o 
  -1  30   1       14.11       26.06     12.42 o 
   0  30   1       67.75       60.32      9.67 o 
   1  30   1       96.48      112.50     12.13 o 
   2  30   1       22.95       21.37      7.42 o 
   3  30   1        0.34       -0.02      6.84 o 
   4  30   1       34.75       43.22      8.48 o 
  -4  31   1       31.25       45.59      9.01 o 
  -3  31   1        3.04        3.57      5.72 o 
  -2  31   1        9.44       10.89     18.43 o 
  -1  31   1      164.74      137.51     27.77 o 
   0  31   1       43.36       40.86      8.41 o 
   1  31   1      538.74      505.42     21.62 o 
   2  31   1       15.22       19.22      7.36 o 
   3  31   1        0.11       -4.08      6.34 o 
   4  31   1        6.26        5.35      7.68 o 
  -4  32   1        0.67        5.19      6.53 o 
  -3  32   1        1.71        3.85      5.46 o 
  -2  32   1        7.52        7.47      6.59 o 
  -1  32   1      108.53       68.45     25.79 o 
   0  32   1        0.39       -1.71      5.21 o 
   1  32   1       49.32       60.65      9.96 o 
   2  32   1       10.14       -3.18      5.61 o 
   3  32   1        0.24        4.30      7.06 o 
   4  32   1        2.83       19.16      9.14 o 
  -4  33   1        5.50        4.75      8.56 o 
  -3  33   1        0.13        4.51      5.90 o 
  -2  33   1       84.35      102.86     12.91 o 
  -1  33   1        2.79        7.90      6.03 o 
   0  33   1        3.23       -0.81      5.32 o 
   1  33   1       27.71       28.28     11.47 o 
   2  33   1       14.37       31.91      8.65 o 
   3  33   1        0.09       -7.20     10.29 o 
   4  33   1       19.22       19.27      9.42 o 
  -3  34   1        0.11        1.86      5.92 o 
  -2  34   1       56.91       59.09     10.87 o 
  -1  34   1        4.35       -0.14      5.47 o 
   0  34   1        7.63        5.91      6.41 o 
   1  34   1        0.49        3.41      8.84 o 
   2  34   1        2.42       -6.19     10.32 o 
   3  34   1        1.26       -0.97      8.84 o 
  -3  35   1        6.12       11.49      7.88 o 
  -2  35   1       47.63       53.18     17.78 o 
  -1  35   1        0.01       -4.90      4.90 o 
   0  35   1        8.81        2.79      7.74 o 
   1  35   1        8.52       23.35      8.21 o 
   2  35   1        0.63       -7.86     19.43 o 
   3  35   1       15.38       24.75     24.26 o 
  -3  36   1        2.81        8.25      7.76 o 
  -2  36   1        4.05       -3.42      5.74 o 
  -1  36   1        0.41        7.12      6.95 o 
   0  36   1        8.30        2.76      6.57 o 
   1  36   1        0.09       -0.68      6.52 o 
   2  36   1        3.66        1.46      7.39 o 
   3  36   1        1.46        5.10      8.34 o 
  -2  37   1        6.93       11.79      8.02 o 
  -1  37   1        7.26      -11.61     12.40 o 
   0  37   1        2.49       13.36      7.38 o 
   1  37   1        7.68       10.97      8.02 o 
   2  37   1        3.22       13.50      9.14 o 
  -2  38   1        6.91       13.23      8.36 o 
  -1  38   1        5.97        1.46      7.76 o 
   0  38   1        5.83        7.12      7.80 o 
   1  38   1        0.10        0.21      7.39 o 
   2  38   1        0.01        0.75      7.43 o 
  -1  39   1        0.61       -5.31      7.12 o 
   0  39   1        0.15       -3.17      6.96 o 
   1  39   1        0.00       -6.47      7.21 o 
  -1  40   1        2.48        8.39      8.64 o 
   0  40   1        6.21        0.78      8.16 o 
   1  40   1        3.31        9.28      9.59 o 
  -7   0   2        4.53       15.46      9.09 o 
  -6   0   2       25.56       25.91      8.30 o 
  -5   0   2      555.45      628.84     22.75 o 
  -4   0   2       66.01       63.04      7.86 o 
  -3   0   2     1012.18      979.23     32.91 o 
  -2   0   2      767.34      801.05     17.99 o 
  -1   0   2    11694.99    11652.39    158.75 o 
   0   0   2    49715.22    49753.68    651.73 o 
   1   0   2     9433.86     9424.88    183.02 o 
   2   0   2     5780.37     5841.04     82.95 o 
   3   0   2       97.58      113.75      5.90 o 
   4   0   2      169.58      181.27      8.15 o 
   5   0   2      127.36      126.91     17.63 o 
   6   0   2      124.16      106.07     18.43 o 
   7   0   2        1.40        5.21      9.92 o 
  -7   1   2       10.07        2.19      5.50 o 
  -6   1   2      251.47      254.70     12.18 o 
  -5   1   2        6.93        4.04      3.98 o 
  -4   1   2      272.81      281.45      9.54 o 
  -3   1   2       22.15       23.82      3.54 o 
  -2   1   2       29.47       30.10      2.32 o 
  -1   1   2       10.70        8.11      2.81 o 
   0   1   2      199.74      216.77      6.62 o 
   1   1   2     1451.73     1452.68     19.92 o 
   2   1   2      882.37      920.93     12.55 o 
   3   1   2      653.91      734.16     10.51 o 
   4   1   2       13.54       18.08      2.83 o 
   5   1   2      200.17      197.98     14.67 o 
   6   1   2       39.70       19.65      8.36 o 
   7   1   2        2.33       -0.19      7.40 o 
  -7   2   2        0.06       -4.81      6.95 o 
  -6   2   2       58.34       52.41      6.94 o 
  -5   2   2       55.24       58.75     11.54 o 
  -4   2   2      146.78      148.30      7.55 o 
  -3   2   2       29.59       37.31      3.53 o 
  -2   2   2      102.26      107.87      3.77 o 
  -1   2   2    23808.14    23572.69    221.49 o 
   0   2   2    16106.90    15692.20    148.40 o 
   1   2   2     2424.24     2555.42     32.07 o 
   2   2   2      992.81      940.06     11.79 o 
   3   2   2       25.87       28.37      2.72 o 
   4   2   2      153.07      159.36      5.63 o 
   5   2   2      320.64      341.42     25.14 o 
   6   2   2       19.43       23.95      8.67 o 
   7   2   2        0.79        3.92      8.39 o 
  -7   3   2       13.68        7.82      6.37 o 
  -6   3   2       41.24       61.37      7.38 o 
  -5   3   2      118.29      123.50     12.13 o 
  -4   3   2        5.74        5.33      3.06 o 
  -3   3   2       34.07       32.04      2.90 o 
  -2   3   2       50.96       49.64      2.81 o 
  -1   3   2    17962.77    17689.14    213.42 o 
   0   3   2    17085.18    16534.84    156.16 o 
   1   3   2     1067.89     1107.49     13.44 o 
   2   3   2      704.70      688.75      9.57 o 
   3   3   2       31.57       38.94      2.93 o 
   4   3   2      195.85      216.47      6.34 o 
   5   3   2      207.90      190.46     15.35 o 
   6   3   2       33.38       35.23      9.31 o 
   7   3   2        1.54       -4.83      6.75 o 
  -7   4   2       11.19        7.21      7.09 o 
  -6   4   2        0.94        3.08      4.30 o 
  -5   4   2        0.66        0.98      3.67 o 
  -4   4   2       24.80       27.22      4.62 o 
  -3   4   2      473.93      475.20      9.03 o 
  -2   4   2      203.33      201.58      8.09 o 
  -1   4   2      721.13      686.47     11.09 o 
   0   4   2     1850.67     1706.16     19.99 o 
   1   4   2      273.83      267.10      5.07 o 
   2   4   2     1278.65     1203.67     14.31 o 
   3   4   2       21.80       17.95      2.54 o 
   4   4   2       22.31       33.35      6.63 o 
   5   4   2       23.01       34.07     10.72 o 
   6   4   2       71.67       84.34     12.24 o 
   7   4   2       21.64       14.73     22.89 o 
  -7   5   2        0.19       -3.50      6.15 o 
  -6   5   2       19.22       22.20      5.53 o 
  -5   5   2       54.06       62.57      6.38 o 
  -4   5   2      313.61      313.90      9.94 o 
  -3   5   2       67.79       64.23      4.21 o 
  -2   5   2       53.99       58.99      3.80 o 
  -1   5   2       19.71       19.15      2.37 o 
   0   5   2      940.62      917.28     12.60 o 
   1   5   2     4395.34     4340.26     39.52 o 
   2   5   2      289.46      313.89      6.13 o 
   3   5   2      180.23      171.19      8.59 o 
   4   5   2      112.86      110.28      5.56 o 
   5   5   2       63.19       43.95     19.01 o 
   6   5   2        1.00        5.48      6.60 o 
  -7   6   2       12.75        6.40      7.04 o 
  -6   6   2        5.09        0.04      4.92 o 
  -5   6   2       53.80       50.70      5.75 o 
  -4   6   2        1.04        6.12      3.06 o 
  -3   6   2      124.36      136.80      8.97 o 
  -2   6   2       72.80       67.15      3.54 o 
  -1   6   2     1052.18      984.88     14.17 o 
   0   6   2     3033.53     2753.80     30.18 o 
   1   6   2     1434.91     1340.14     14.87 o 
   2   6   2       76.35       98.72      5.58 o 
   3   6   2        2.35        1.73      1.96 o 
   4   6   2      136.59      143.14      6.20 o 
   5   6   2       23.53        9.56      8.01 o 
   6   6   2        0.30       -0.81      6.28 o 
  -7   7   2        4.00       -2.60      6.31 o 
  -6   7   2       17.85        8.47      5.53 o 
  -5   7   2       87.09       97.74      7.28 o 
  -4   7   2        3.16        9.41      3.15 o 
  -3   7   2        2.69        3.72      2.11 o 
  -2   7   2       37.01       33.44      2.87 o 
  -1   7   2        6.16        4.03      1.84 o 
   0   7   2     1363.53     1319.79     16.98 o 
   1   7   2      550.86      542.48      8.09 o 
   2   7   2       22.83       21.86      2.67 o 
   3   7   2        3.58        3.04      1.94 o 
   4   7   2      166.46      168.15      9.32 o 
   5   7   2       95.24       87.84     10.54 o 
   6   7   2        0.62       -5.86      5.86 o 
  -6   8   2       30.08       41.05      8.00 o 
  -5   8   2        5.45        5.12      3.82 o 
  -4   8   2       23.27       21.46      4.01 o 
  -3   8   2       74.41       70.42      5.31 o 
  -2   8   2        1.55        2.98      1.96 o 
  -1   8   2        4.85        4.41      1.77 o 
   0   8   2     1022.69      908.51     13.27 o 
   1   8   2      862.39      870.19     11.32 o 
   2   8   2      134.51      118.16      3.66 o 
   3   8   2      187.10      196.38      5.96 o 
   4   8   2        0.00        1.20      2.42 o 
   5   8   2      146.43      151.63     21.06 o 
   6   8   2        0.15       -0.98      6.46 o 
  -6   9   2       46.41       59.31      8.82 o 
  -5   9   2       26.99       24.09      7.47 o 
  -4   9   2       37.60       35.97      5.12 o 
  -3   9   2      301.55      309.92      7.52 o 
  -2   9   2      403.22      397.35      8.79 o 
  -1   9   2      582.19      540.59     11.62 o 
   0   9   2     1298.69     1293.66     17.45 o 
   1   9   2       46.61       39.02      3.75 o 
   2   9   2      745.91      830.55     10.62 o 
   3   9   2      320.53      291.87      9.49 o 
   4   9   2      251.91      270.29      8.08 o 
   5   9   2        5.31        2.73      4.96 o 
   6   9   2        0.02        4.51      7.03 o 
  -6  10   2       10.14        1.31      5.54 o 
  -5  10   2       52.92       61.68      7.91 o 
  -4  10   2        3.63       -1.01      3.59 o 
  -3  10   2      419.64      432.19     10.26 o 
  -2  10   2      269.95      288.89      7.58 o 
  -1  10   2       45.70       40.58      4.06 o 
   0  10   2        9.28        8.16      2.24 o 
   1  10   2      220.86      215.43      5.65 o 
   2  10   2       31.62       32.60      3.08 o 
   3  10   2      843.46      863.94     13.53 o 
   4  10   2        0.00       -2.33      2.33 o 
   5  10   2       44.78       25.75      6.90 o 
   6  10   2        0.11        3.23      7.51 o 
  -6  11   2       37.82       42.59      7.86 o 
  -5  11   2       57.24       57.19      7.55 o 
  -4  11   2        2.75        4.56      3.73 o 
  -3  11   2        0.00        1.86      2.28 o 
  -2  11   2      555.47      509.64     11.14 o 
  -1  11   2      316.53      319.00      9.22 o 
   0  11   2       54.85       43.30      5.66 o 
   1  11   2       64.50       79.03      3.80 o 
   2  11   2      697.46      684.51      9.81 o 
   3  11   2      325.87      296.80      7.63 o 
   4  11   2      103.01       99.22      6.39 o 
   5  11   2      156.80      135.55     12.61 o 
   6  11   2        0.09       -4.65      5.70 o 
  -6  12   2        2.82        3.65      5.45 o 
  -5  12   2       62.49       60.27      7.88 o 
  -4  12   2      120.58      137.91     10.01 o 
  -3  12   2       14.88        8.23      2.54 o 
  -2  12   2      551.64      564.16     11.51 o 
  -1  12   2      112.68      128.18      6.25 o 
   0  12   2      226.19      202.37      5.69 o 
   1  12   2       35.10       33.11      3.60 o 
   2  12   2       31.01       30.61      2.79 o 
   3  12   2       13.62       10.57      2.66 o 
   4  12   2      148.78      158.65      7.77 o 
   5  12   2        3.40       -0.38      5.03 o 
   6  12   2        2.80       -3.93      5.64 o 
  -6  13   2       12.14        4.26      5.61 o 
  -5  13   2       29.16       24.26      5.98 o 
  -4  13   2       99.93       94.99      8.53 o 
  -3  13   2       47.33       40.79      6.98 o 
  -2  13   2       15.38       14.00      3.83 o 
  -1  13   2      371.00      352.85     10.32 o 
   0  13   2       26.71       26.81      2.83 o 
   1  13   2     1117.60     1105.70     16.10 o 
   2  13   2      172.66      200.68      7.09 o 
   3  13   2       55.97       58.88      4.30 o 
   4  13   2      136.05      153.41      7.78 o 
   5  13   2       46.03       56.04      8.98 o 
   6  13   2        2.45       -3.69      6.25 o 
  -6  14   2        0.41       -6.64      6.64 o 
  -5  14   2        9.10        4.17      4.94 o 
  -4  14   2        5.17        9.63      4.56 o 
  -3  14   2       24.49       20.81      5.63 o 
  -2  14   2      575.12      605.63     15.19 o 
  -1  14   2      183.13      196.64      8.07 o 
   0  14   2      367.54      398.29      8.73 o 
   1  14   2        0.14        0.96      2.12 o 
   2  14   2       42.74       41.53      3.31 o 
   3  14   2       21.44       17.45      2.62 o 
   4  14   2      512.87      518.29     13.27 o 
   5  14   2       71.00       64.86     14.35 o 
   6  14   2        0.80        0.49      5.88 o 
  -6  15   2       11.23       19.21      6.66 o 
  -5  15   2      114.47      126.49     10.80 o 
  -4  15   2        0.01        2.68      3.87 o 
  -3  15   2       11.54        5.78      4.59 o 
  -2  15   2     1499.44     1489.62     26.79 o 
  -1  15   2       58.33       61.02     10.17 o 
   0  15   2     2345.68     2441.14     25.17 o 
   1  15   2     3996.05     4171.98     45.66 o 
   2  15   2        8.52        4.62      2.26 o 
   3  15   2        3.95        2.20      2.23 o 
   4  15   2      103.85       99.94      6.99 o 
   5  15   2       25.00       20.13      8.44 o 
   6  15   2        8.47        6.11      7.22 o 
  -6  16   2       12.00        6.96      5.77 o 
  -5  16   2      147.38      152.08     11.63 o 
  -4  16   2       12.75       17.33      4.81 o 
  -3  16   2      146.08      166.03     12.43 o 
  -2  16   2       19.57       25.42      4.42 o 
  -1  16   2      142.29      150.42      7.94 o 
   0  16   2      724.32      752.14     10.96 o 
   1  16   2      190.94      197.52      6.63 o 
   2  16   2      259.81      283.63      8.21 o 
   3  16   2      311.75      295.41      7.88 o 
   4  16   2      327.40      301.30     10.52 o 
   5  16   2       17.23       32.80      7.83 o 
   6  16   2        0.67        7.06      6.75 o 
  -6  17   2        1.61        2.64      5.48 o 
  -5  17   2        0.42        2.63      4.79 o 
  -4  17   2        5.80       10.72      4.81 o 
  -3  17   2      191.44      179.80     34.93 o 
  -2  17   2      127.26      134.31      9.48 o 
  -1  17   2      503.75      533.47     20.99 o 
   0  17   2       64.62       71.53      8.02 o 
   1  17   2        3.65        0.87      2.04 o 
   2  17   2      154.23      173.50      6.75 o 
   3  17   2      121.67      147.65      6.08 o 
   4  17   2        9.03        3.07      3.49 o 
   5  17   2       12.41       12.06      5.24 o 
   6  17   2        0.50       -0.40      6.60 o 
  -6  18   2       40.80       33.54     10.14 o 
  -5  18   2       53.64       47.40      7.63 o 
  -4  18   2        3.98        2.39      4.24 o 
  -3  18   2       29.77       26.20     10.54 o 
  -2  18   2       46.61       40.04      7.02 o 
  -1  18   2       16.28       18.10      4.21 o 
   0  18   2      627.40      633.56     15.21 o 
   1  18   2       68.88       73.42      7.66 o 
   2  18   2       11.32        8.50      2.93 o 
   3  18   2       83.97       96.49      6.72 o 
   4  18   2        0.25       -1.51      2.82 o 
   5  18   2      196.56      184.73     11.66 o 
   6  18   2        1.26       -0.04      6.73 o 
  -6  19   2       14.97       14.92      6.40 o 
  -5  19   2        4.24        4.85      5.45 o 
  -4  19   2        7.30       14.71      6.25 o 
  -3  19   2      480.71      431.69     18.44 o 
  -2  19   2      779.69      817.67     19.73 o 
  -1  19   2       69.53       58.16      4.80 o 
   0  19   2      136.08      141.33      7.57 o 
   1  19   2      583.46      581.57     12.13 o 
   2  19   2        9.24       12.35      3.26 o 
   3  19   2      301.48      304.58      8.47 o 
   4  19   2        1.87       -2.98      2.98 o 
   5  19   2       34.05       30.99      6.41 o 
   6  19   2        2.92       -0.85      8.81 o 
  -6  20   2       11.14        9.34      5.99 o 
  -5  20   2       32.05       32.13      7.04 o 
  -4  20   2       14.54       27.36      7.45 o 
  -3  20   2       40.88       27.74      6.80 o 
  -2  20   2       30.96       30.96      5.14 o 
  -1  20   2      144.72      168.54      7.35 o 
   0  20   2      373.54      373.11     12.01 o 
   1  20   2      442.72      423.05     10.40 o 
   2  20   2       15.36       14.87      3.40 o 
   3  20   2        2.86        3.28      3.04 o 
   4  20   2       45.91       26.81      5.24 o 
   5  20   2       33.01       32.55      4.62 o 
   6  20   2        2.19       -9.87      9.87 o 
  -6  21   2       15.80        8.95      6.16 o 
  -5  21   2        5.03       18.28      7.33 o 
  -4  21   2       88.80       82.52     11.17 o 
  -3  21   2       23.66       19.42      6.82 o 
  -2  21   2      288.72      327.55     15.76 o 
  -1  21   2      315.86      306.16      9.44 o 
   0  21   2       18.32       10.25      4.98 o 
   1  21   2      124.22      126.82      6.37 o 
   2  21   2        0.62        4.61      3.59 o 
   3  21   2      482.52      487.70     11.23 o 
   4  21   2        4.44       -0.21      3.67 o 
   5  21   2        1.58        0.97      4.29 o 
  -5  22   2        1.07        8.09      7.66 o 
  -4  22   2       50.69       57.08      9.79 o 
  -3  22   2      695.94      697.30     24.99 o 
  -2  22   2        9.45       14.95     11.42 o 
  -1  22   2        0.13       -2.20      2.20 o 
   0  22   2        3.74        2.50      3.03 o 
   1  22   2      281.66      302.80      9.18 o 
   2  22   2     1038.54     1034.93     18.91 o 
   3  22   2      172.32      184.41      7.75 o 
   4  22   2        5.22        2.13      7.17 o 
   5  22   2       14.28       15.03      5.35 o 
  -5  23   2       17.78       10.85      6.95 o 
  -4  23   2       65.65       47.02      9.64 o 
  -3  23   2      195.09      198.50     31.13 o 
  -2  23   2        0.03       -0.83      4.57 o 
  -1  23   2       33.50       30.44      4.14 o 
   0  23   2       18.26       22.05      4.55 o 
   1  23   2       52.70       72.34      5.54 o 
   2  23   2        4.81       12.04      3.90 o 
   3  23   2       25.29       17.25      5.63 o 
   4  23   2        1.40        2.77      4.21 o 
   5  23   2        4.54       -0.56      4.22 o 
  -5  24   2       48.36       44.22     10.38 o 
  -4  24   2        1.86       -1.50      5.32 o 
  -3  24   2       26.45       26.16      7.81 o 
  -2  24   2      126.13      110.56      7.40 o 
  -1  24   2        0.92        3.32      2.96 o 
   0  24   2      296.64      296.26     11.80 o 
   1  24   2        4.74        2.98      3.89 o 
   2  24   2       31.79       15.98      4.06 o 
   3  24   2      116.19      109.13      7.56 o 
   4  24   2      102.89      117.60      9.46 o 
   5  24   2        1.69       10.08      4.96 o 
  -5  25   2       27.63       20.11      8.53 o 
  -4  25   2       28.73       28.05      8.44 o 
  -3  25   2       38.11       37.48     15.55 o 
  -2  25   2        5.91        0.59      3.59 o 
  -1  25   2       11.47       12.66      3.98 o 
   0  25   2       53.31       68.17      9.48 o 
   1  25   2        1.16       -3.15      6.04 o 
   2  25   2        0.43       -2.93      3.18 o 
   3  25   2       39.67       36.67      8.08 o 
   4  25   2       82.36       76.69      8.09 o 
   5  25   2        3.70       12.99      5.32 o 
  -5  26   2        1.23        0.04      6.58 o 
  -4  26   2       49.03       48.10      9.84 o 
  -3  26   2        6.99        0.50      6.06 o 
  -2  26   2        9.85        3.65      4.58 o 
  -1  26   2      829.77      818.17     19.84 o 
   0  26   2      525.30      494.10     24.33 o 
   1  26   2       53.19       50.26      6.81 o 
   2  26   2       20.81       27.23      6.49 o 
   3  26   2       45.37       46.36      6.24 o 
   4  26   2       54.73       65.94      9.24 o 
   5  26   2        9.22       15.37      5.44 o 
  -5  27   2        3.04        8.28      7.36 o 
  -4  27   2       23.14       17.39      7.73 o 
  -3  27   2       22.17       19.94      4.64 o 
  -2  27   2       15.92       14.77      5.03 o 
  -1  27   2      290.60      313.95     16.14 o 
   0  27   2       29.43       33.48      8.11 o 
   1  27   2        0.05        5.38      3.90 o 
   2  27   2      101.18       94.95      7.20 o 
   3  27   2       98.53      100.62      7.97 o 
   4  27   2       15.56       23.06      8.03 o 
   5  27   2       30.15       36.24      6.78 o 
  -5  28   2        0.27       -1.10      7.83 o 
  -4  28   2       13.77        3.79      8.91 o 
  -3  28   2        5.10       12.39      5.24 o 
  -2  28   2        0.16        2.32      3.72 o 
  -1  28   2      105.05      109.41     27.62 o 
   0  28   2        0.69       -1.74      3.97 o 
   1  28   2        0.12        1.45      5.66 o 
   2  28   2       25.97       39.31      6.79 o 
   3  28   2        3.92        6.98      4.56 o 
   4  28   2       13.30        4.64     10.62 o 
   5  28   2       14.05       17.80      6.18 o 
  -4  29   2        2.30       -3.32      6.34 o 
  -3  29   2        4.26        8.03      4.92 o 
  -2  29   2       62.25       58.31      7.51 o 
  -1  29   2       88.17      113.86     12.12 o 
   0  29   2       96.73      123.52     12.25 o 
   1  29   2       10.98       10.79      9.72 o 
   2  29   2        4.91       -4.19      4.19 o 
   3  29   2        7.35        5.35      6.18 o 
   4  29   2       12.66       10.03      7.72 o 
  -4  30   2        3.74        8.39      5.06 o 
  -3  30   2       63.08       60.03     17.18 o 
  -2  30   2        6.62        6.86      6.08 o 
  -1  30   2       27.43       16.83      6.80 o 
   0  30   2       31.47       19.20      7.17 o 
   1  30   2       64.43       60.51      9.74 o 
   2  30   2      222.94      223.37     13.18 o 
   3  30   2        0.03        2.57      4.95 o 
   4  30   2        0.00       -6.56      6.56 o 
  -4  31   2        0.97        6.08      6.13 o 
  -3  31   2        6.02       10.80      5.79 o 
  -2  31   2       51.82       38.09     12.92 o 
  -1  31   2      200.20      172.75     14.77 o 
   0  31   2       19.62       14.61      9.06 o 
   1  31   2       11.88        1.15     12.80 o 
   2  31   2        3.39       -2.90      9.49 o 
   3  31   2        1.20        4.79      6.75 o 
   4  31   2       17.48       20.18      8.64 o 
  -4  32   2        0.07       -3.97      7.51 o 
  -3  32   2       30.86       40.60      8.29 o 
  -2  32   2       52.21       49.26      7.71 o 
  -1  32   2       44.82       47.65      9.62 o 
   0  32   2        2.16       -0.95      5.79 o 
   1  32   2       52.26       40.99      9.38 o 
   2  32   2       67.13       92.53     12.64 o 
   3  32   2        6.11       -2.51      6.69 o 
   4  32   2       11.49       14.64      7.96 o 
  -4  33   2        1.17        4.32      6.68 o 
  -3  33   2        6.13        1.32      5.02 o 
  -2  33   2        1.28       -0.31      5.93 o 
  -1  33   2        8.45        9.07      6.55 o 
   0  33   2        0.46       -1.37      5.84 o 
   1  33   2        0.20       -1.71      6.67 o 
   2  33   2        0.05        0.73      6.88 o 
   3  33   2        0.75       -6.63      6.66 o 
  -3  34   2        8.03       -4.83      4.97 o 
  -2  34   2       38.14       23.31     13.00 o 
  -1  34   2       43.63       51.58     10.18 o 
   0  34   2       14.44       18.70      7.71 o 
   1  34   2       10.33        2.72      8.29 o 
   2  34   2        7.68       -4.45      7.03 o 
   3  34   2        2.35       -6.14      6.14 o 
  -3  35   2        0.31        0.37      6.68 o 
  -2  35   2        1.08        9.67     12.92 o 
  -1  35   2        8.97        2.06      6.54 o 
   0  35   2        7.48        1.66      6.70 o 
   1  35   2       20.51       22.91     10.12 o 
   2  35   2        0.55        0.29      7.15 o 
   3  35   2       13.73        7.21      8.96 o 
  -3  36   2        1.18       -4.71      4.71 o 
  -2  36   2        5.28       10.97      7.57 o 
  -1  36   2       34.41       31.70     11.59 o 
   0  36   2       26.20       55.79     10.89 o 
   1  36   2        4.86        4.26      8.09 o 
   2  36   2        1.38       -2.50      7.48 o 
   3  36   2        1.36        1.82      8.39 o 
  -2  37   2        3.17       10.37      7.58 o 
  -1  37   2        0.85       -0.91      7.26 o 
   0  37   2        3.87       -2.83      6.50 o 
   1  37   2       15.16       40.22     19.43 o 
   2  37   2        0.00       -6.08      7.69 o 
  -2  38   2        0.14       -7.04      7.04 o 
  -1  38   2        2.59        6.21      7.86 o 
   0  38   2        0.01       -6.57      6.57 o 
   1  38   2       24.42       32.31      9.70 o 
   2  38   2        4.57        1.08      8.08 o 
  -1  39   2        6.52        3.66      7.89 o 
   0  39   2       22.99       11.10      8.94 o 
   1  39   2        0.14       -0.06      7.77 o 
  -6   1   3        0.06       -2.20      4.47 o 
  -5   1   3       22.04       22.50      6.12 o 
  -4   1   3       48.61       41.60      5.08 o 
  -3   1   3      126.13      120.01      5.40 o 
  -2   1   3     2576.05     2516.22     31.86 o 
  -1   1   3     1200.81     1217.01     19.37 o 
   0   1   3      748.87      767.38     11.91 o 
   1   1   3       58.65       65.78      3.00 o 
   2   1   3       19.98       39.09      9.47 o 
   3   1   3     1306.58     1389.85     21.36 o 
   4   1   3        1.15        5.40      3.41 o 
   5   1   3        6.59        8.42      5.72 o 
   6   1   3        0.80       -3.31      6.85 o 
  -6   2   3        5.27        6.84      4.93 o 
  -5   2   3        1.60       -2.51      3.94 o 
  -4   2   3       39.16       50.72      5.65 o 
  -3   2   3      143.59      142.12      5.03 o 
  -2   2   3      450.62      451.72     10.03 o 
  -1   2   3     1323.11     1330.40     18.71 o 
   0   2   3      133.28      133.94      4.64 o 
   1   2   3       50.37       50.39      3.21 o 
   2   2   3     1217.30     1280.25     19.45 o 
   3   2   3       57.16       61.74      4.20 o 
   4   2   3        0.75       -1.23      2.91 o 
   5   2   3       15.41        9.67      6.13 o 
   6   2   3       11.53       13.53      8.32 o 
  -6   3   3        6.27        8.67      6.09 o 
  -5   3   3      164.98      183.90     13.58 o 
  -4   3   3        0.24       -0.59      3.08 o 
  -3   3   3        4.90        2.95      2.15 o 
  -2   3   3      424.45      438.12     10.95 o 
  -1   3   3     1140.09     1184.11     17.38 o 
   0   3   3     1516.70     1399.94     24.42 o 
   1   3   3       71.67       63.53      3.88 o 
   2   3   3      109.07      112.35      4.50 o 
   3   3   3      315.25      316.12      9.67 o 
   4   3   3       47.04       33.91      4.68 o 
   5   3   3        7.22       10.70      9.14 o 
   6   3   3        0.02       -1.56      6.20 o 
  -6   4   3        1.97       -1.82      5.80 o 
  -5   4   3        0.71        2.55      3.80 o 
  -4   4   3       45.91       45.25      5.27 o 
  -3   4   3       57.22       64.66      4.58 o 
  -2   4   3      349.93      357.88      8.88 o 
  -1   4   3        8.72       11.60      2.50 o 
   0   4   3       99.46       94.11      5.17 o 
   1   4   3     1335.24     1335.16     16.70 o 
   2   4   3        0.14        4.04      1.98 o 
   3   4   3       15.36       17.45      2.88 o 
   4   4   3      292.19      296.40     10.28 o 
   5   4   3        1.41       -0.40      7.36 o 
   6   4   3        2.87        8.30      6.76 o 
  -6   5   3        5.56        3.52      5.71 o 
  -5   5   3       20.93       17.00      4.91 o 
  -4   5   3      263.23      285.93     14.83 o 
  -3   5   3      580.07      551.15     11.63 o 
  -2   5   3     1298.81     1306.98     19.43 o 
  -1   5   3      358.43      355.85      8.43 o 
   0   5   3      548.20      507.43      9.42 o 
   1   5   3     2521.90     2280.44     26.16 o 
   2   5   3      989.27     1024.25     12.89 o 
   3   5   3       54.12       57.70      5.73 o 
   4   5   3       52.24       50.54      7.32 o 
   5   5   3       15.24       19.86      6.59 o 
   6   5   3        8.32        3.38      6.79 o 
  -6   6   3        4.89        2.97      6.59 o 
  -5   6   3        1.69        3.40      4.80 o 
  -4   6   3      414.43      429.16     12.00 o 
  -3   6   3      389.08      380.23      9.54 o 
  -2   6   3     2180.55     2128.76     29.02 o 
  -1   6   3      234.50      243.33      6.92 o 
   0   6   3      569.67      515.64      9.63 o 
   1   6   3     1574.35     1509.83     19.02 o 
   2   6   3      700.53      675.06      9.94 o 
   3   6   3      337.80      313.42      8.47 o 
   4   6   3       25.44       22.20      4.17 o 
   5   6   3        8.39        4.32      5.77 o 
   6   6   3       37.00       38.94     10.01 o 
  -6   7   3        3.00       -2.06      5.41 o 
  -5   7   3        4.08        3.71      4.42 o 
  -4   7   3       20.88       29.46      4.49 o 
  -3   7   3      133.05      126.94     10.39 o 
  -2   7   3      141.63      157.10      7.67 o 
  -1   7   3       10.70       12.49      2.59 o 
   0   7   3       38.45       47.45      3.55 o 
   1   7   3      856.15      841.39     14.96 o 
   2   7   3     1006.43     1010.38     13.41 o 
   3   7   3        3.16        7.82      2.06 o 
   4   7   3        0.21        3.89      5.01 o 
   5   7   3       21.27       23.54      6.78 o 
   6   7   3        0.25       -3.25      6.64 o 
  -6   8   3       14.60        9.50      6.12 o 
  -5   8   3       17.60       15.91      5.50 o 
  -4   8   3      197.58      193.39     11.30 o 
  -3   8   3       26.10       26.14      3.42 o 
  -2   8   3        0.64       -0.48      2.22 o 
  -1   8   3      424.80      406.34     13.39 o 
   0   8   3      804.15      766.19     12.73 o 
   1   8   3        0.07        0.30      1.40 o 
   2   8   3      668.42      682.64     10.62 o 
   3   8   3       85.09       99.83      4.38 o 
   4   8   3       28.59       31.87      5.41 o 
   5   8   3        5.07       -3.89      8.76 o 
   6   8   3        9.38       12.10     10.44 o 
  -6   9   3        1.70        5.04      5.92 o 
  -5   9   3       10.01        5.48      5.02 o 
  -4   9   3       81.23       77.32      7.91 o 
  -3   9   3      134.24      149.93      6.38 o 
  -2   9   3      241.42      274.31      8.12 o 
  -1   9   3       11.35       12.99      2.62 o 
   0   9   3      141.57      138.65      5.19 o 
   1   9   3       65.28       55.64      3.37 o 
   2   9   3      818.73      837.38     12.37 o 
   3   9   3       10.35        4.01      2.11 o 
   4   9   3       56.49       57.67      6.49 o 
   5   9   3        0.00        3.83      5.45 o 
   6   9   3        0.53       -4.59      5.44 o 
  -6  10   3        0.11       -1.39      5.07 o 
  -5  10   3        1.55        5.24      5.20 o 
  -4  10   3       72.83       64.03      9.67 o 
  -3  10   3      283.35      282.49     11.70 o 
  -2  10   3       72.74       75.69      5.63 o 
  -1  10   3      493.32      472.87     10.37 o 
   0  10   3      113.62      116.92      4.71 o 
   1  10   3       36.46       36.64      2.85 o 
   2  10   3        1.40        1.17      1.81 o 
   3  10   3       17.55       14.96      2.62 o 
   4  10   3      168.58      176.11     12.73 o 
   5  10   3        5.72       -0.76      5.69 o 
   6  10   3        0.92        0.72      6.06 o 
  -6  11   3       23.73       22.54      7.31 o 
  -5  11   3       41.44       57.80      9.63 o 
  -4  11   3       58.16       63.41     13.07 o 
  -3  11   3       16.86       15.83      4.20 o 
  -2  11   3      283.32      315.27      8.88 o 
  -1  11   3      328.54      326.68      8.69 o 
   0  11   3      559.37      556.31     12.25 o 
   1  11   3      621.78      608.83     10.02 o 
   2  11   3        3.15        1.55      2.23 o 
   3  11   3       65.39       65.22      4.18 o 
   4  11   3      126.60      135.44     16.43 o 
   5  11   3       10.99       10.30      6.90 o 
   6  11   3        9.61        4.93      6.82 o 
  -6  12   3        9.88        6.86      5.80 o 
  -5  12   3       11.42        8.60      5.09 o 
  -4  12   3        2.91       -0.97      4.62 o 
  -3  12   3       78.05       89.37      9.15 o 
  -2  12   3      226.27      231.45      9.40 o 
  -1  12   3      762.72      695.33     13.40 o 
   0  12   3       33.98       35.64      2.87 o 
   1  12   3      364.11      374.47      7.88 o 
   2  12   3     1092.04     1087.78     15.46 o 
   3  12   3        1.14        3.05      2.19 o 
   4  12   3      398.51      409.74     18.01 o 
   5  12   3       88.81       72.34     10.02 o 
   6  12   3        8.61       15.78      8.01 o 
  -6  13   3        2.75        0.70      6.49 o 
  -5  13   3        7.19        2.54      5.42 o 
  -4  13   3       57.49       48.92      8.87 o 
  -3  13   3      131.77      126.89      8.58 o 
  -2  13   3        8.80       10.65      3.06 o 
  -1  13   3       23.80       35.05      5.12 o 
   0  13   3     1052.99      989.38     13.56 o 
   1  13   3     1253.44     1394.01     20.91 o 
   2  13   3      221.62      235.15      6.80 o 
   3  13   3       80.10       83.74      4.72 o 
   4  13   3      577.77      593.79     22.15 o 
   5  13   3       28.15       26.65      6.36 o 
   6  13   3       11.77       10.91      7.68 o 
  -6  14   3       65.29       62.15      9.63 o 
  -5  14   3        0.07       -1.77      5.20 o 
  -4  14   3       84.57       68.21     12.45 o 
  -3  14   3        1.95       -1.39      2.91 o 
  -2  14   3      486.22      470.39     11.46 o 
  -1  14   3      962.14      920.29     18.86 o 
   0  14   3      242.61      225.08      5.24 o 
   1  14   3       28.44       23.95      2.92 o 
   2  14   3       21.02       17.31      2.77 o 
   3  14   3       17.15        9.97      3.37 o 
   4  14   3       81.50       88.20     10.39 o 
   5  14   3       15.78        9.27      5.20 o 
   6  14   3       12.62       17.19      8.20 o 
  -6  15   3       11.76       13.14      8.15 o 
  -5  15   3       30.44       29.44      8.45 o 
  -4  15   3        4.29        5.78     12.55 o 
  -3  15   3        7.06        9.40      3.91 o 
  -2  15   3        0.88        5.39      2.91 o 
  -1  15   3       24.87       31.40      4.00 o 
   0  15   3      360.99      388.05      7.46 o 
   1  15   3        0.48       -0.86      2.32 o 
   2  15   3        0.33       -0.03      2.12 o 
   3  15   3       38.24       45.90      4.77 o 
   4  15   3       52.19       59.68     20.16 o 
   5  15   3        0.77       -1.31      4.55 o 
   6  15   3        0.25        0.19      7.17 o 
  -6  16   3        4.97        3.48      7.39 o 
  -5  16   3       10.11       20.27      8.13 o 
  -4  16   3        0.87       -1.68      4.62 o 
  -3  16   3        2.38       -0.56      3.22 o 
  -2  16   3        9.15        3.35      2.85 o 
  -1  16   3       22.12       17.73      4.68 o 
   0  16   3       82.23       81.03      3.61 o 
   1  16   3       87.16       90.02      4.70 o 
   2  16   3      756.15      775.23     13.44 o 
   3  16   3      155.44      141.57      7.42 o 
   4  16   3      129.56      128.49     28.82 o 
   5  16   3        0.04       11.77      5.44 o 
   6  16   3        0.19        0.00      6.58 o 
  -6  17   3        3.48        2.25      9.92 o 
  -5  17   3       25.99       23.49     12.50 o 
  -4  17   3       32.87       41.88      8.72 o 
  -3  17   3        0.92        2.31      3.64 o 
  -2  17   3       38.72       32.86      4.40 o 
  -1  17   3       18.22       19.42      3.74 o 
   0  17   3        6.53        4.97      2.40 o 
   1  17   3        0.04        0.18      2.01 o 
   2  17   3        3.13        1.61      2.30 o 
   3  17   3      149.72      152.73      7.77 o 
   4  17   3       43.22       40.51      7.83 o 
   5  17   3        0.04        4.39      6.59 o 
   6  17   3        0.59        0.28      7.26 o 
  -6  18   3        0.36        5.25     10.77 o 
  -5  18   3        0.04        1.79      5.92 o 
  -4  18   3      103.88      116.76     12.74 o 
  -3  18   3       26.71       22.96      4.85 o 
  -2  18   3       38.22       41.79      6.84 o 
  -1  18   3      911.85      893.23     20.09 o 
   0  18   3      158.00      163.47      7.32 o 
   1  18   3      142.89      153.14      6.41 o 
   2  18   3        0.74       -0.42      2.38 o 
   3  18   3        0.17       -2.32      2.86 o 
   4  18   3      181.52      187.93     14.06 o 
   5  18   3       25.54       17.53      7.47 o 
   6  18   3        0.70        3.46      7.17 o 
  -6  19   3        7.28        7.00      7.10 o 
  -5  19   3       11.23        7.48      7.09 o 
  -4  19   3       58.55       67.47     10.46 o 
  -3  19   3       31.01       32.56      5.80 o 
  -2  19   3      107.26       95.39      6.72 o 
  -1  19   3       53.89       49.30      6.13 o 
   0  19   3      436.93      449.77     15.32 o 
   1  19   3        5.09        2.75      2.53 o 
   2  19   3        4.34        4.92      2.72 o 
   3  19   3       43.79       43.22      5.23 o 
   4  19   3        8.96        9.16      5.93 o 
   5  19   3       28.42       21.56     10.42 o 
  -5  20   3        0.21       -0.88      6.39 o 
  -4  20   3       12.34        4.50      5.68 o 
  -3  20   3       16.56       18.43      5.01 o 
  -2  20   3       54.84       63.55      6.59 o 
  -1  20   3      323.65      313.77     18.04 o 
   0  20   3        1.46        3.57      2.61 o 
   1  20   3      170.56      180.79      7.27 o 
   2  20   3      265.96      274.62      9.09 o 
   3  20   3        0.09        1.35      3.64 o 
   4  20   3       59.78       71.54      9.86 o 
   5  20   3        0.08       -1.51      6.35 o 
  -5  21   3       21.11       16.34      7.00 o 
  -4  21   3        8.92        3.95      5.46 o 
  -3  21   3       28.77       28.13      7.06 o 
  -2  21   3      544.82      531.19     13.92 o 
  -1  21   3       23.04       20.60      3.82 o 
   0  21   3        1.45        0.99      2.28 o 
   1  21   3       38.19       46.64      4.70 o 
   2  21   3      275.18      264.15      9.08 o 
   3  21   3       64.36       76.15      6.62 o 
   4  21   3        5.44       10.96      4.95 o 
   5  21   3        0.00       -5.35      5.35 o 
  -5  22   3        1.80       -0.56      7.14 o 
  -4  22   3       26.80       29.90      8.15 o 
  -3  22   3       51.76       54.70      9.37 o 
  -2  22   3       70.98       85.91      8.66 o 
  -1  22   3       88.86       91.05      6.36 o 
   0  22   3       33.25       31.88      5.20 o 
   1  22   3      173.69      184.70      9.67 o 
   2  22   3        0.11        2.03      3.38 o 
   3  22   3       22.36       14.99      6.89 o 
   4  22   3        1.09        4.74      4.60 o 
   5  22   3        3.95       -5.44      5.46 o 
  -5  23   3       10.53       12.20      9.39 o 
  -4  23   3        3.10       -3.56      5.31 o 
  -3  23   3      253.99      229.97     16.27 o 
  -2  23   3       26.27       24.69      8.74 o 
  -1  23   3       95.35      101.60      6.80 o 
   0  23   3       57.41       62.06      6.68 o 
   1  23   3       94.14       94.44      7.98 o 
   2  23   3      426.29      408.05     11.66 o 
   3  23   3       25.35       21.44      4.61 o 
   4  23   3       29.80       21.14      5.92 o 
   5  23   3       12.65       16.65      8.12 o 
  -5  24   3        1.93       10.19      7.44 o 
  -4  24   3       60.18       39.49      8.85 o 
  -3  24   3        5.79        5.14      6.12 o 
  -2  24   3        3.15       -1.88      3.85 o 
  -1  24   3      120.83      119.62      7.41 o 
   0  24   3        0.66        3.37      3.67 o 
   1  24   3       57.52       57.25      9.84 o 
   2  24   3       52.31       44.09      5.51 o 
   3  24   3      155.45      170.31     10.06 o 
   4  24   3        3.10       -4.04      4.98 o 
   5  24   3        1.87        3.84      6.97 o 
  -5  25   3        4.36        3.51      7.35 o 
  -4  25   3       28.40       18.37      7.70 o 
  -3  25   3      100.42       93.07     11.68 o 
  -2  25   3       23.72       19.80      6.80 o 
  -1  25   3       24.59       22.30      3.93 o 
   0  25   3      126.80      127.65      9.25 o 
   1  25   3      112.70      133.72      9.36 o 
   2  25   3        4.18        5.07      4.34 o 
   3  25   3        4.11        8.20      4.81 o 
   4  25   3        0.96       -4.08      4.54 o 
   5  25   3        0.95       -6.76      6.76 o 
  -5  26   3        4.58        4.25     10.54 o 
  -4  26   3       16.72       15.29      6.96 o 
  -3  26   3        0.22        8.61      6.44 o 
  -2  26   3      159.00      161.64      9.41 o 
  -1  26   3       46.36       31.60      5.55 o 
   0  26   3       17.66       12.00      4.52 o 
   1  26   3      171.33      176.48     13.94 o 
   2  26   3        0.89        4.99      4.98 o 
   3  26   3        3.32        5.44      4.64 o 
   4  26   3        7.77        6.82      7.58 o 
   5  26   3        1.96        5.44      7.89 o 
  -4  27   3        0.32        4.36      6.09 o 
  -3  27   3       62.25       43.71     11.14 o 
  -2  27   3       54.97       47.23      6.04 o 
  -1  27   3       72.81       66.11      9.86 o 
   0  27   3       98.22       98.80      9.04 o 
   1  27   3        3.12        0.38      4.51 o 
   2  27   3       77.59       78.17      8.63 o 
   3  27   3        1.64       -4.14      5.10 o 
   4  27   3        0.71        0.17      6.71 o 
  -4  28   3        1.97        5.12      6.71 o 
  -3  28   3        6.70        8.44      8.59 o 
  -2  28   3       33.44       24.22     10.53 o 
  -1  28   3       50.06       47.15      5.80 o 
   0  28   3      200.41      199.35     12.32 o 
   1  28   3       21.81       22.26      6.07 o 
   2  28   3       38.99       39.58      7.07 o 
   3  28   3        1.10       -7.53     12.55 o 
   4  28   3        0.22       -0.74      5.33 o 
  -4  29   3        0.50        5.06      7.21 o 
  -3  29   3        8.86        3.45      4.29 o 
  -2  29   3       58.31       66.85     11.11 o 
  -1  29   3      141.95      135.85     11.70 o 
   0  29   3      447.36      444.53     27.82 o 
   1  29   3       81.49       78.14      8.67 o 
   2  29   3       33.84       37.35      8.41 o 
   3  29   3       80.04       70.24     11.53 o 
   4  29   3       15.12       27.34      9.05 o 
  -4  30   3        2.05        1.24      6.99 o 
  -3  30   3       13.19        5.34      8.52 o 
  -2  30   3       33.81       49.32      7.29 o 
  -1  30   3       89.15       95.17      9.64 o 
   0  30   3        2.06        9.05      4.90 o 
   1  30   3       11.60        0.42      5.15 o 
   2  30   3        3.45        6.47      5.40 o 
   3  30   3       17.30        8.29      7.56 o 
   4  30   3       16.71       13.91      6.56 o 
  -4  31   3        0.32       -6.25      6.25 o 
  -3  31   3       22.12       23.16      6.78 o 
  -2  31   3      211.77      199.98     13.62 o 
  -1  31   3       78.01       67.06      8.58 o 
   0  31   3       21.33       11.01      5.22 o 
   1  31   3        2.73       -2.98      4.97 o 
   2  31   3        0.21        2.89      5.46 o 
   3  31   3       31.77       29.07      9.21 o 
   4  31   3       20.25       43.29     10.26 o 
  -3  32   3        0.14        4.66      5.59 o 
  -2  32   3       82.94       85.06      9.51 o 
  -1  32   3        0.88        3.62     11.32 o 
   0  32   3       30.41       22.79      6.31 o 
   1  32   3       19.35       18.48      6.32 o 
   2  32   3       12.50        1.54     10.14 o 
   3  32   3        0.01       -1.38      8.19 o 
  -3  33   3        0.16        3.97      7.16 o 
  -2  33   3        2.22       -3.99      3.99 o 
  -1  33   3       10.99        7.16     11.12 o 
   0  33   3       13.81        8.49      5.65 o 
   1  33   3        3.83        6.31      5.96 o 
   2  33   3       13.36        7.42      6.55 o 
   3  33   3       14.08       14.27     11.87 o 
  -3  34   3        0.16        3.78      5.58 o 
  -2  34   3        6.25        0.04      7.43 o 
  -1  34   3        3.18        1.60      9.04 o 
   0  34   3       12.46        3.62     13.05 o 
   1  34   3        5.32        5.55      6.00 o 
   2  34   3        0.27       -5.61      5.61 o 
   3  34   3        7.07        5.71     12.37 o 
  -3  35   3        3.80       13.82      6.43 o 
  -2  35   3        0.22        1.09      6.40 o 
  -1  35   3        0.02       -5.51      5.51 o 
   0  35   3       20.84       17.31     11.54 o 
   1  35   3        1.19       -5.72      6.99 o 
   2  35   3        5.77        7.58      7.03 o 
  -2  36   3        0.13        0.34      6.72 o 
  -1  36   3        7.43        2.71      6.84 o 
   0  36   3        9.96       -4.49      6.82 o 
   1  36   3        1.94       -6.63      6.63 o 
   2  36   3       11.01        2.30      7.93 o 
  -2  37   3        0.29        5.74      7.55 o 
  -1  37   3       18.39       24.66      9.00 o 
   0  37   3        0.04        3.59      7.04 o 
   1  37   3        1.64       -2.64      9.12 o 
   2  37   3        0.99       -0.12      8.79 o 
  -1  38   3        4.62       -1.52      7.27 o 
   0  38   3        5.59        3.05      7.41 o 
   1  38   3       10.00       22.29      9.70 o 
  -6   0   4       69.55       55.19     17.03 o 
  -5   0   4        4.43        4.56      8.51 o 
  -4   0   4        9.11        8.51      7.96 o 
  -3   0   4       20.63       19.01      4.89 o 
  -2   0   4      977.05      995.82     24.56 o 
  -1   0   4    17698.57    17511.31    240.56 o 
   0   0   4      465.14      482.93     14.13 o 
   1   0   4       89.21      101.68      4.69 o 
   2   0   4      407.17      413.93     22.39 o 
   3   0   4        3.65        3.81      7.11 o 
   4   0   4      629.62      610.21     21.68 o 
   5   0   4       78.76       98.71     17.28 o 
   6   0   4        3.14       16.93     12.62 o 
  -6   1   4       21.12       17.47     12.12 o 
  -5   1   4       32.80       27.60     10.14 o 
  -4   1   4       16.03       15.23      6.08 o 
  -3   1   4       43.25       48.04      5.31 o 
  -2   1   4       27.42       39.20      4.55 o 
  -1   1   4        0.82       11.22      3.88 o 
   0   1   4      601.47      581.69     11.16 o 
   1   1   4       38.06       38.30      3.42 o 
   2   1   4      496.56      505.32     17.63 o 
   3   1   4       82.02      116.58     10.00 o 
   4   1   4       37.64       29.28      4.73 o 
   5   1   4      175.84      159.66     14.64 o 
   6   1   4        0.00        2.85      7.14 o 
  -6   2   4       24.60       28.45     10.32 o 
  -5   2   4       14.28       18.50      7.52 o 
  -4   2   4        5.11        0.20      4.39 o 
  -3   2   4       37.87       41.47      4.41 o 
  -2   2   4      491.64      498.29     11.82 o 
  -1   2   4      841.28      880.01     22.30 o 
   0   2   4     1391.78     1353.17     19.26 o 
   1   2   4      217.63      205.61      4.72 o 
   2   2   4       44.52       35.95      6.61 o 
   3   2   4       12.67       11.59      5.44 o 
   4   2   4       13.59       13.17      3.99 o 
   5   2   4       15.90        3.87     10.47 o 
   6   2   4        0.45       -5.80      5.80 o 
  -6   3   4       19.43       19.93      8.81 o 
  -5   3   4       87.69       78.64     12.30 o 
  -4   3   4       21.21       16.40      6.22 o 
  -3   3   4        0.11       -1.00      2.72 o 
  -2   3   4      121.79      117.80      9.38 o 
  -1   3   4     1425.16     1397.56     21.08 o 
   0   3   4       92.63      100.55      4.85 o 
   1   3   4      279.08      285.70      9.75 o 
   2   3   4        5.76       -2.88      4.53 o 
   3   3   4        7.69        4.27      3.67 o 
   4   3   4       19.58       13.12      4.31 o 
   5   3   4        2.13        0.47      5.36 o 
   6   3   4       16.12       13.95      8.12 o 
  -6   4   4        5.42        2.77      7.94 o 
  -5   4   4        0.22       -3.01      5.75 o 
  -4   4   4       65.88       65.63      9.86 o 
  -3   4   4      211.66      210.38      9.87 o 
  -2   4   4      403.16      402.69     10.54 o 
  -1   4   4      621.01      566.90     19.48 o 
   0   4   4       50.28       51.93      3.84 o 
   1   4   4     2416.49     2430.32     28.43 o 
   2   4   4        3.87        2.59      6.34 o 
   3   4   4      123.82      120.30      8.31 o 
   4   4   4       44.01       43.27      6.47 o 
   5   4   4       30.49       10.57      6.49 o 
   6   4   4        5.38       -2.11      6.52 o 
  -6   5   4        2.19        2.78      7.69 o 
  -5   5   4        6.59        8.28      7.08 o 
  -4   5   4       85.37       84.25     10.86 o 
  -3   5   4       42.79       39.79      6.99 o 
  -2   5   4      837.49      819.23     15.64 o 
  -1   5   4      278.88      273.82     10.25 o 
   0   5   4        3.47        3.98      2.05 o 
   1   5   4      552.51      553.66      7.80 o 
   2   5   4      297.12      281.46     11.55 o 
   3   5   4       27.38       23.61      5.41 o 
   4   5   4       45.67       38.56      6.23 o 
   5   5   4       54.44       59.67      9.80 o 
   6   5   4        0.13        4.39      6.96 o 
  -6   6   4        2.33        1.02      7.25 o 
  -5   6   4        2.62        4.92      6.32 o 
  -4   6   4      183.31      206.44     24.69 o 
  -3   6   4      199.01      214.16     10.24 o 
  -2   6   4      162.35      164.04      7.37 o 
  -1   6   4        5.14        9.94      2.93 o 
   0   6   4        3.67        1.54      1.91 o 
   1   6   4     1272.32     1199.06     14.39 o 
   2   6   4      901.57      904.75     17.23 o 
   3   6   4        7.31        6.88      4.04 o 
   4   6   4       19.15       14.87      5.21 o 
   5   6   4       38.94       38.31      8.67 o 
   6   6   4        4.75        5.34     11.02 o 
  -6   7   4        8.93        9.63     10.14 o 
  -5   7   4       84.24       87.40     19.46 o 
  -4   7   4       23.73       13.84      5.79 o 
  -3   7   4       16.75       10.51      4.41 o 
  -2   7   4       59.31       56.46      4.92 o 
  -1   7   4       20.11       21.29      3.93 o 
   0   7   4       76.64       66.17      4.35 o 
   1   7   4       11.38       13.36      1.93 o 
   2   7   4     1610.06     1500.00     21.77 o 
   3   7   4        2.40        4.30      3.91 o 
   4   7   4      145.24      160.50     10.26 o 
   5   7   4        6.91        4.88      5.88 o 
   6   7   4        6.37        9.17      7.20 o 
  -6   8   4        1.23       -3.27      9.67 o 
  -5   8   4        0.77        1.11      5.54 o 
  -4   8   4       22.04       22.97      8.31 o 
  -3   8   4      255.96      268.61     12.06 o 
  -2   8   4       86.93       79.04      5.55 o 
  -1   8   4      170.15      174.18      6.99 o 
   0   8   4      104.69      105.64      7.27 o 
   1   8   4      514.78      507.06      8.92 o 
   2   8   4      971.96      915.21     15.94 o 
   3   8   4       53.10       46.50      7.31 o 
   4   8   4       17.04       15.22      5.06 o 
   5   8   4       17.80        1.54      5.64 o 
   6   8   4       10.65       10.08      7.36 o 
  -6   9   4       19.20        6.59      7.95 o 
  -5   9   4        8.90        1.95      6.18 o 
  -4   9   4       43.59       17.08     10.22 o 
  -3   9   4      132.69      150.01     18.79 o 
  -2   9   4      112.98      119.47      6.48 o 
  -1   9   4       24.96       33.42      3.97 o 
   0   9   4       22.38       20.25      3.19 o 
   1   9   4      795.17      762.99     13.23 o 
   2   9   4       72.33       70.29      5.02 o 
   3   9   4       31.35       36.25      5.79 o 
   4   9   4      106.53       91.13      8.60 o 
   5   9   4        1.90       12.30      5.51 o 
   6   9   4        2.58       -6.09      6.09 o 
  -6  10   4       22.75       19.35      8.95 o 
  -5  10   4        0.00        2.88      7.04 o 
  -4  10   4        9.79       13.74      6.06 o 
  -3  10   4      177.82      169.45      9.58 o 
  -2  10   4       44.67       41.04      4.68 o 
  -1  10   4       13.97        8.49      2.75 o 
   0  10   4      158.39      147.96      8.74 o 
   1  10   4      252.83      245.85      6.41 o 
   2  10   4       26.66       22.44      4.28 o 
   3  10   4      190.64      172.27      9.99 o 
   4  10   4        7.83        3.92      4.67 o 
   5  10   4       49.24       54.59      7.96 o 
   6  10   4        9.01       18.57     20.86 o 
  -6  11   4       14.44        9.69      8.44 o 
  -5  11   4       40.76       45.55     11.27 o 
  -4  11   4       56.49       52.32      8.90 o 
  -3  11   4       72.02       78.04      7.47 o 
  -2  11   4        3.46        3.33      2.97 o 
  -1  11   4        1.20        3.47      2.79 o 
   0  11   4     1797.49     1792.46     25.17 o 
   1  11   4      155.70      154.10      5.37 o 
   2  11   4       83.56       87.14      5.61 o 
   3  11   4        8.09        3.50      4.43 o 
   4  11   4      279.13      299.28     13.29 o 
   5  11   4       10.15       21.21      6.40 o 
   6  11   4        7.40       10.33      8.31 o 
  -6  12   4        0.05       -1.20      8.11 o 
  -5  12   4       40.79       46.33     10.08 o 
  -4  12   4       20.88       13.65      6.53 o 
  -3  12   4       35.22       38.37      7.29 o 
  -2  12   4       29.57       37.67      5.38 o 
  -1  12   4       99.39      109.46      6.24 o 
   0  12   4        4.26        3.09      2.15 o 
   1  12   4        0.44        0.46      2.01 o 
   2  12   4        6.54        7.69      3.13 o 
   3  12   4       20.47       15.66      4.97 o 
   4  12   4       24.85       22.54      5.86 o 
   5  12   4        0.01       -2.60      4.92 o 
   6  12   4        0.93        3.64      7.25 o 
  -6  13   4        6.24       11.97      8.24 o 
  -5  13   4        0.85        3.24      7.39 o 
  -4  13   4       12.22        9.06      5.58 o 
  -3  13   4       79.70       84.66      7.93 o 
  -2  13   4      290.92      315.40      9.91 o 
  -1  13   4      153.83      168.25      7.35 o 
   0  13   4     1099.66     1129.70     15.82 o 
   1  13   4        3.07        5.43      2.18 o 
   2  13   4        0.19       -1.62      2.71 o 
   3  13   4      180.23      178.85     10.40 o 
   4  13   4       45.65       34.20      6.58 o 
   5  13   4       38.84       47.44      9.44 o 
   6  13   4        2.40        9.84      8.03 o 
  -6  14   4       11.18        3.80      7.98 o 
  -5  14   4        0.40        3.42      6.77 o 
  -4  14   4        0.78       -3.57      5.13 o 
  -3  14   4       14.10       11.99      4.25 o 
  -2  14   4        0.41        0.39      2.84 o 
  -1  14   4      156.86      149.78     10.39 o 
   0  14   4       40.76       46.28      4.58 o 
   1  14   4       32.49       31.06      5.38 o 
   2  14   4        4.23        4.15      3.00 o 
   3  14   4      237.36      221.56     18.64 o 
   4  14   4       63.20       45.53      6.87 o 
   5  14   4       20.08       16.92      7.43 o 
   6  14   4        1.05        3.02      7.24 o 
  -6  15   4       15.87       18.83      9.23 o 
  -5  15   4        0.15        1.42      6.04 o 
  -4  15   4        0.38        1.15      6.39 o 
  -3  15   4        4.96       10.17      4.37 o 
  -2  15   4        3.08        2.61      2.85 o 
  -1  15   4      129.98      118.11      6.75 o 
   0  15   4       96.30      111.53     10.82 o 
   1  15   4      228.75      245.84      9.83 o 
   2  15   4      248.08      267.29     13.00 o 
   3  15   4      265.89      290.97     12.86 o 
   4  15   4       55.85       33.86      8.16 o 
   5  15   4        0.32       -5.64      5.64 o 
  -6  16   4       11.27        0.00     10.37 o 
  -5  16   4       14.39        8.03      6.32 o 
  -4  16   4        1.58        2.73      5.34 o 
  -3  16   4      120.10      118.57      9.35 o 
  -2  16   4      217.45      215.72      9.01 o 
  -1  16   4       13.29       19.87      4.70 o 
   0  16   4        0.15        1.67      2.16 o 
   1  16   4      181.20      188.96      6.56 o 
   2  16   4       47.06       49.73      5.16 o 
   3  16   4      565.53      607.94     18.07 o 
   4  16   4       99.68       98.26     11.48 o 
   5  16   4        1.07       -0.58      6.29 o 
  -5  17   4        1.91        0.42      5.79 o 
  -4  17   4        5.15        4.47      4.54 o 
  -3  17   4      438.31      411.77     15.01 o 
  -2  17   4      176.51      185.21      8.69 o 
  -1  17   4       91.46      105.10      6.85 o 
   0  17   4      677.18      662.35     12.21 o 
   1  17   4       45.91       52.55      6.02 o 
   2  17   4        0.06        1.62      3.30 o 
   3  17   4      193.72      209.16     13.09 o 
   4  17   4        6.15        5.95      5.70 o 
   5  17   4        0.03        0.78      6.16 o 
  -5  18   4       17.92       20.94      7.74 o 
  -4  18   4        7.27        3.55      4.25 o 
  -3  18   4       23.85       32.82      6.03 o 
  -2  18   4        0.72       -0.06      3.40 o 
  -1  18   4      476.85      462.23     17.29 o 
   0  18   4      290.71      291.17     10.00 o 
   1  18   4        1.85       -1.31      2.76 o 
   2  18   4      117.08      120.11      7.20 o 
   3  18   4        0.07        3.21      5.89 o 
   4  18   4       55.04       63.43     11.52 o 
   5  18   4       34.60       31.68      8.80 o 
  -5  19   4        0.29       -4.77      5.80 o 
  -4  19   4       41.37       46.47      9.93 o 
  -3  19   4        6.62       11.29      4.93 o 
  -2  19   4       91.45      107.83      7.43 o 
  -1  19   4      216.46      220.50     12.66 o 
   0  19   4       33.35       30.32      4.56 o 
   1  19   4       18.08       14.57      3.80 o 
   2  19   4        0.16        2.58      3.61 o 
   3  19   4        0.17        0.51      4.69 o 
   4  19   4       19.85       17.20     16.43 o 
   5  19   4        0.04        7.58      9.52 o 
  -5  20   4       11.28       15.94      7.60 o 
  -4  20   4        0.99        5.66      6.24 o 
  -3  20   4       42.62       44.88      7.16 o 
  -2  20   4       32.71       24.98      5.58 o 
  -1  20   4       10.31       12.34      5.73 o 
   0  20   4       37.16       35.23      3.99 o 
   1  20   4        5.51        3.40      3.73 o 
   2  20   4       88.82       88.98      6.77 o 
   3  20   4       43.55       34.40      6.34 o 
   4  20   4        7.77        8.09      6.40 o 
   5  20   4        8.23       -2.58      7.96 o 
  -5  21   4        0.65        8.54      6.89 o 
  -4  21   4       70.55       54.52      9.85 o 
  -3  21   4       21.50       32.24      6.48 o 
  -2  21   4      104.23       84.72      7.21 o 
  -1  21   4       59.97       58.49     11.30 o 
   0  21   4      184.23      196.75      9.86 o 
   1  21   4        2.74        6.42      3.52 o 
   2  21   4       58.80       60.34      5.98 o 
   3  21   4       25.92       21.02      5.54 o 
   4  21   4        0.21       -5.02      5.98 o 
   5  21   4        0.99        0.86      6.80 o 
  -5  22   4        9.96       19.92      8.21 o 
  -4  22   4        0.32       -3.22      5.26 o 
  -3  22   4       42.10       37.22      6.83 o 
  -2  22   4       81.03       76.35      9.63 o 
  -1  22   4       25.98       25.63      4.47 o 
   0  22   4       27.04       24.78      3.78 o 
   1  22   4        1.74        4.95      3.49 o 
   2  22   4       56.97       54.49      7.27 o 
   3  22   4      244.75      241.86     13.88 o 
   4  22   4        1.22       -5.50      7.94 o 
   5  22   4        6.48       18.70     14.47 o 
  -5  23   4       44.12       45.04     10.00 o 
  -4  23   4        5.87        3.40      5.98 o 
  -3  23   4       27.24       17.98      5.67 o 
  -2  23   4       42.81       53.90      6.10 o 
  -1  23   4       12.82        8.04      2.97 o 
   0  23   4        6.49       10.66      3.08 o 
   1  23   4        3.34        6.32      3.63 o 
   2  23   4       50.14       58.72      7.72 o 
   3  23   4       77.89       89.25     13.42 o 
   4  23   4        0.79       -8.22      8.84 o 
   5  23   4        0.87        9.74      7.77 o 
  -5  24   4        4.61       12.53     13.40 o 
  -4  24   4       42.81       24.54      7.98 o 
  -3  24   4       50.03       47.03     10.72 o 
  -2  24   4       80.72       95.49      8.01 o 
  -1  24   4       35.42       37.86      4.82 o 
   0  24   4        8.95        3.33      3.71 o 
   1  24   4      219.28      243.27     10.49 o 
   2  24   4      293.37      322.30     13.93 o 
   3  24   4        3.49       -0.31      5.68 o 
   4  24   4        0.56        6.11      6.76 o 
  -4  25   4       27.34       35.47      9.38 o 
  -3  25   4       27.34       23.89      8.03 o 
  -2  25   4       86.71       85.47      7.87 o 
  -1  25   4       52.10       46.32      5.41 o 
   0  25   4        2.44        0.45      3.54 o 
   1  25   4       14.17       17.95      4.54 o 
   2  25   4       25.56       25.13      6.52 o 
   3  25   4        0.11       10.36      7.44 o 
   4  25   4        7.28        9.76      6.87 o 
  -4  26   4        0.40       -5.93      5.97 o 
  -3  26   4        3.14        1.26      4.68 o 
  -2  26   4        1.93        9.30      4.64 o 
  -1  26   4      104.26      105.98      7.01 o 
   0  26   4        5.17        7.19      4.10 o 
   1  26   4       34.45       39.10      6.87 o 
   2  26   4       14.40       28.21      6.59 o 
   3  26   4       21.57       13.54      8.71 o 
   4  26   4        0.43       -3.87     12.07 o 
  -4  27   4        7.48       13.01     11.12 o 
  -3  27   4        0.09        2.96      4.96 o 
  -2  27   4       16.97       15.60      4.26 o 
  -1  27   4      131.08      145.43      7.98 o 
   0  27   4        7.24       11.09      4.55 o 
   1  27   4        5.64        3.71      4.48 o 
   2  27   4       53.86       43.00      7.68 o 
   3  27   4       11.69       17.79     12.45 o 
   4  27   4        0.03       -3.05     10.12 o 
  -4  28   4       12.84       16.02      7.92 o 
  -3  28   4       10.04        7.81      6.89 o 
  -2  28   4        6.86        9.72      3.90 o 
  -1  28   4       57.82       53.78      5.65 o 
   0  28   4        5.51        1.43      3.97 o 
   1  28   4       76.96       86.64      8.03 o 
   2  28   4        5.12       14.53      6.22 o 
   3  28   4        0.60       25.42      8.75 o 
   4  28   4       10.21        4.96     11.17 o 
  -4  29   4        1.59       15.85      8.99 o 
  -3  29   4        7.97        2.57     12.10 o 
  -2  29   4       11.79        7.98      4.24 o 
  -1  29   4        0.01        2.02      3.12 o 
   0  29   4       24.96       11.56      4.58 o 
   1  29   4       31.99       38.20      6.40 o 
   2  29   4        1.40       -4.22      5.29 o 
   3  29   4       11.63       14.18     10.17 o 
   4  29   4        4.28        7.06     12.37 o 
  -3  30   4        0.17       -0.63      5.05 o 
  -2  30   4       16.26       31.86      5.73 o 
  -1  30   4      177.86      188.11     16.34 o 
   0  30   4       12.55       11.15      5.01 o 
   1  30   4       11.60        8.53      5.08 o 
   2  30   4        1.52        0.56      7.25 o 
   3  30   4        1.70        4.68      8.56 o 
  -3  31   4        1.41       -5.08      5.08 o 
  -2  31   4       15.41       14.86      4.81 o 
  -1  31   4       14.57       11.50      7.24 o 
   0  31   4        0.61        1.37      4.45 o 
   1  31   4        2.94        3.27      5.09 o 
   2  31   4        0.08       -1.36      5.77 o 
   3  31   4        1.63        1.17      7.89 o 
  -3  32   4        0.27       -2.34      5.24 o 
  -2  32   4       18.06       17.55      5.04 o 
  -1  32   4       18.83       21.61      5.87 o 
   0  32   4        0.34       -0.97      4.46 o 
   1  32   4       50.20       44.05      6.85 o 
   2  32   4        1.97        1.27      6.99 o 
   3  32   4        0.00       -1.46      8.27 o 
  -3  33   4        7.91        6.89      6.33 o 
  -2  33   4        9.24       12.79      6.09 o 
  -1  33   4        4.74        6.71      4.61 o 
   0  33   4       27.96       24.62      6.13 o 
   1  33   4       17.42       17.84      6.11 o 
   2  33   4       10.31       -1.67      6.66 o 
  -2  34   4       38.61       34.45      7.22 o 
  -1  34   4        1.58        5.46      5.16 o 
   0  34   4        3.78        9.46      5.35 o 
   1  34   4        8.95       10.78      5.73 o 
   2  34   4        2.15       -4.96      6.12 o 
  -2  35   4       17.64       21.35      6.79 o 
  -1  35   4        0.23        2.72      5.08 o 
   0  35   4        3.47        4.50      6.21 o 
   1  35   4        4.11        4.16      6.66 o 
   2  35   4        2.24       -0.64      6.50 o 
  -1  36   4        0.02        3.81      5.71 o 
   0  36   4       38.15       39.12      8.96 o 
   1  36   4       13.35        6.79      7.57 o 
   0  37   4        1.14        0.33      6.33 o 
  -6   1   5        2.47        1.98      8.11 o 
  -5   1   5       10.16        1.57      5.85 o 
  -4   1   5        5.93        7.39      5.68 o 
  -3   1   5        1.67        6.82      3.61 o 
  -2   1   5       17.74       15.81      3.95 o 
  -1   1   5       70.55       65.94      5.45 o 
   0   1   5      257.47      255.74      7.83 o 
   1   1   5       58.60       55.17     10.19 o 
   2   1   5       40.25       48.72      8.32 o 
   3   1   5        2.21       -3.36      5.16 o 
   4   1   5       55.30       54.60      6.51 o 
   5   1   5        0.28        0.76      5.46 o 
   6   1   5        2.51        7.50      7.65 o 
  -6   2   5        0.02        8.00      8.80 o 
  -5   2   5        2.15        6.05      9.97 o 
  -4   2   5       18.65       16.95      6.25 o 
  -3   2   5        0.93       -3.05      3.48 o 
  -2   2   5      516.26      535.55     17.63 o 
  -1   2   5       14.21       13.76      3.36 o 
   0   2   5       47.42       46.66      4.19 o 
   1   2   5        5.08       -3.80      4.02 o 
   2   2   5      390.42      390.92     17.07 o 
   3   2   5       12.93       12.93      6.36 o 
   4   2   5       47.37       34.24      7.39 o 
   5   2   5        4.99        2.52      5.87 o 
   6   2   5        1.50        4.76      7.28 o 
  -6   3   5        4.13       -0.80      8.30 o 
  -5   3   5        6.68        5.49      6.17 o 
  -4   3   5       10.20        8.73      6.41 o 
  -3   3   5      115.05      127.75     12.69 o 
  -2   3   5      394.22      404.17     12.52 o 
  -1   3   5       73.40       71.17      6.26 o 
   0   3   5       94.23       86.68      5.19 o 
   1   3   5        2.95        4.18      4.78 o 
   2   3   5      224.06      218.84     14.60 o 
   3   3   5       12.97        4.78      5.75 o 
   4   3   5        3.45        4.64      4.93 o 
   5   3   5        8.19       10.02      6.80 o 
   6   3   5        0.09       -0.05      6.84 o 
  -6   4   5        8.12       10.25      8.58 o 
  -5   4   5        4.41        1.53      5.99 o 
  -4   4   5       17.13       13.36      6.74 o 
  -3   4   5       89.91       87.99     12.09 o 
  -2   4   5        9.31        8.12      3.52 o 
  -1   4   5        0.04        2.86      2.71 o 
   0   4   5        1.70        0.75      2.26 o 
   1   4   5      278.22      283.65      9.40 o 
   2   4   5        0.73        4.50      5.21 o 
   3   4   5        4.27        5.00      4.58 o 
   4   4   5       59.87       46.95      7.62 o 
   5   4   5        0.55       -2.34      5.80 o 
   6   4   5        0.21        3.10      7.76 o 
  -6   5   5        0.45       -1.16      7.91 o 
  -5   5   5        3.30       17.93      7.20 o 
  -4   5   5       14.74       22.27      7.48 o 
  -3   5   5       53.76       47.76      6.49 o 
  -2   5   5      551.75      555.48     22.51 o 
  -1   5   5       64.98       74.76      8.90 o 
   0   5   5      102.04      103.52      6.55 o 
   1   5   5        0.01        6.20      2.87 o 
   2   5   5       19.86        6.73      5.92 o 
   3   5   5       14.98       17.91      5.54 o 
   4   5   5       11.24       10.13      5.46 o 
   5   5   5       24.96       14.96      7.68 o 
   6   5   5        1.07        3.35      7.26 o 
  -6   6   5       17.07        5.72      8.56 o 
  -5   6   5       11.81        8.71      6.49 o 
  -4   6   5      132.55      104.68     12.63 o 
  -3   6   5       36.49       41.65      7.70 o 
  -2   6   5      124.85      130.70      7.50 o 
  -1   6   5      376.90      390.04     10.70 o 
   0   6   5      220.12      230.59      7.51 o 
   1   6   5       51.65       38.11      5.94 o 
   2   6   5        0.75        9.77      5.82 o 
   3   6   5       24.93       28.51      6.37 o 
   4   6   5        5.88        7.48      4.97 o 
   5   6   5        8.22        9.29      5.41 o 
   6   6   5        2.15        3.36      7.31 o 
  -6   7   5        1.25        4.27      8.18 o 
  -5   7   5       12.85        7.75      6.49 o 
  -4   7   5        2.06        6.84      5.66 o 
  -3   7   5       82.02      101.81     17.53 o 
  -2   7   5       19.80       20.84      4.25 o 
  -1   7   5      193.39      182.44      7.85 o 
   0   7   5       82.83       84.94      5.35 o 
   1   7   5        7.68       14.04      3.67 o 
   2   7   5      389.33      385.60     18.03 o 
   3   7   5      102.28      126.99     11.14 o 
   4   7   5        1.16        0.86      4.76 o 
   5   7   5        2.84        2.79      5.45 o 
  -6   8   5        1.64       -0.44      7.35 o 
  -5   8   5       18.18       18.16      7.08 o 
  -4   8   5      237.27      228.75     17.46 o 
  -3   8   5       88.06       95.11      8.46 o 
  -2   8   5       64.04       69.01      5.91 o 
  -1   8   5       23.47       28.20      4.28 o 
   0   8   5       22.47       22.21      3.52 o 
   1   8   5      316.30      323.20     11.04 o 
   2   8   5       37.36       45.01      6.39 o 
   3   8   5      408.14      392.60     15.12 o 
   4   8   5       21.27       12.25      5.20 o 
   5   8   5        6.35        8.10      5.41 o 
  -6   9   5        0.75        5.90      8.43 o 
  -5   9   5       24.51       23.09      8.33 o 
  -4   9   5       17.88       23.66      7.48 o 
  -3   9   5        7.21        7.66      4.12 o 
  -2   9   5       52.79       69.99      6.09 o 
  -1   9   5      159.01      171.90      7.72 o 
   0   9   5       69.16       78.93      6.93 o 
   1   9   5      168.21      168.71      8.89 o 
   2   9   5        4.19        4.00      4.14 o 
   3   9   5      239.03      255.94     12.55 o 
   4   9   5       12.56        8.60      5.95 o 
   5   9   5        0.12        9.55      5.72 o 
  -6  10   5        0.88       -0.90      8.12 o 
  -5  10   5        7.74       12.10      7.31 o 
  -4  10   5       23.62       25.03      7.90 o 
  -3  10   5       20.49        9.86      4.58 o 
  -2  10   5       75.88       73.04      6.15 o 
  -1  10   5        5.45        6.01      3.14 o 
   0  10   5       46.46       44.74      4.51 o 
   1  10   5      609.46      581.59     29.76 o 
   2  10   5      212.12      224.72     11.12 o 
   3  10   5      243.43      248.50     12.73 o 
   4  10   5        1.54        1.46      4.95 o 
   5  10   5        7.56       17.65      7.47 o 
  -5  11   5       18.32       21.69      9.49 o 
  -4  11   5      147.08      143.10     14.74 o 
  -3  11   5       14.12        6.91      6.99 o 
  -2  11   5       13.18        8.99      4.06 o 
  -1  11   5      144.78      147.10      7.35 o 
   0  11   5       13.46       10.34      4.60 o 
   1  11   5      442.99      441.76     11.53 o 
   2  11   5       15.09       17.49      4.74 o 
   3  11   5        0.53        4.36      4.49 o 
   4  11   5        2.10       -0.06      4.68 o 
   5  11   5        1.13       -3.72      5.94 o 
  -5  12   5       23.31       23.78      8.00 o 
  -4  12   5        1.51        5.07      5.76 o 
  -3  12   5       22.42       28.14      5.96 o 
  -2  12   5        0.09        0.62      3.06 o 
  -1  12   5      126.42      135.09      8.13 o 
   0  12   5       25.80       22.48      3.71 o 
   1  12   5       40.74       44.30      4.79 o 
   2  12   5       85.27       82.30     14.14 o 
   3  12   5       61.87       56.35     11.34 o 
   4  12   5        9.88       -4.33      4.33 o 
   5  12   5       31.38       32.22      9.64 o 
  -5  13   5        0.87       -2.62      5.46 o 
  -4  13   5       20.35       19.01      7.41 o 
  -3  13   5        0.26       -1.00      3.97 o 
  -2  13   5       20.32       22.82      4.48 o 
  -1  13   5        4.37        3.90      3.14 o 
   0  13   5        0.28       -1.67      2.60 o 
   1  13   5      133.58      132.14      7.18 o 
   2  13   5        6.53        9.79      9.57 o 
   3  13   5      403.31      385.25     15.57 o 
   4  13   5        6.79       11.69      5.55 o 
   5  13   5        9.98        1.56      6.87 o 
  -5  14   5        1.57       -2.32      6.03 o 
  -4  14   5        1.00       -3.31      4.92 o 
  -3  14   5        1.05        0.40      4.10 o 
  -2  14   5      172.25      168.47     10.84 o 
  -1  14   5       35.71       38.12      4.92 o 
   0  14   5       78.52       84.29      6.08 o 
   1  14   5      326.04      324.35     10.17 o 
   2  14   5       68.10       83.32      7.94 o 
   3  14   5        5.47        7.32      5.93 o 
   4  14   5      126.76      141.38     11.30 o 
   5  14   5       11.52       26.89      8.85 o 
  -5  15   5        1.60       -2.24      5.59 o 
  -4  15   5       20.96       15.84     14.97 o 
  -3  15   5        3.03        0.67      7.46 o 
  -2  15   5       13.99       10.71      3.91 o 
  -1  15   5       42.20       46.50      5.20 o 
   0  15   5        0.53        4.57      3.55 o 
   1  15   5       43.66       37.00      6.11 o 
   2  15   5        7.50        7.31      4.41 o 
   3  15   5       20.79       22.62      6.07 o 
   4  15   5       16.46       15.39      7.06 o 
   5  15   5        0.00        6.75      6.98 o 
  -5  16   5        0.60        2.33      6.16 o 
  -4  16   5        9.59        9.88      7.29 o 
  -3  16   5        0.95       -1.54      3.65 o 
  -2  16   5      137.02      158.74      8.73 o 
  -1  16   5      506.78      485.49     14.32 o 
   0  16   5       42.07       56.27      7.08 o 
   1  16   5        0.12        0.09      3.87 o 
   2  16   5        5.91        0.24      3.87 o 
   3  16   5        9.01        5.79      4.69 o 
   4  16   5      185.31      196.89     21.13 o 
   5  16   5        0.66       -3.30      6.85 o 
  -5  17   5        8.12        7.35      6.67 o 
  -4  17   5        0.69        1.85      5.03 o 
  -3  17   5        0.99        5.91      4.43 o 
  -2  17   5      137.03      124.38      8.02 o 
  -1  17   5        0.03        4.16      4.94 o 
   0  17   5      186.45      189.74      7.00 o 
   1  17   5       16.39       17.22      5.19 o 
   2  17   5        5.13        6.59      4.41 o 
   3  17   5       29.38       19.53      6.02 o 
   4  17   5        0.23       -2.75      5.34 o 
   5  17   5       34.22       27.82     14.22 o 
  -5  18   5        4.13        1.44      6.39 o 
  -4  18   5        0.75        3.05      5.68 o 
  -3  18   5        4.15        3.25      4.65 o 
  -2  18   5       45.89       48.22      6.78 o 
  -1  18   5       67.20       68.92      6.34 o 
   0  18   5        4.98        6.28      2.93 o 
   1  18   5      104.39      123.78      9.55 o 
   2  18   5       12.33       11.10      4.69 o 
   3  18   5        1.57        0.80      4.94 o 
   4  18   5       27.82       10.07      7.16 o 
   5  18   5        2.29        2.58      7.47 o 
  -5  19   5        8.01        6.05      7.03 o 
  -4  19   5        0.06        0.11      5.67 o 
  -3  19   5       64.61       55.10      7.75 o 
  -2  19   5        1.08       -1.13      3.35 o 
  -1  19   5       14.81        7.53      3.84 o 
   0  19   5        7.38        7.08      4.35 o 
   1  19   5       43.58       37.41      6.76 o 
   2  19   5      168.66      175.35     21.19 o 
   3  19   5        6.68        1.98      5.21 o 
   4  19   5        4.76       10.18     11.54 o 
   5  19   5        0.73       -3.33      6.98 o 
  -5  20   5        9.15        4.41      6.79 o 
  -4  20   5        2.22       17.30     10.99 o 
  -3  20   5       53.35       47.73      7.21 o 
  -2  20   5        0.04        0.37      3.45 o 
  -1  20   5       23.37       15.89      4.30 o 
   0  20   5        9.69       10.20      3.30 o 
   1  20   5       43.89       50.74      7.25 o 
   2  20   5      176.05      153.03     14.33 o 
   3  20   5        1.32        0.69      4.83 o 
   4  20   5        0.08        9.51      7.22 o 
   5  20   5        0.24       -0.93      7.37 o 
  -5  21   5       25.43       29.35      9.69 o 
  -4  21   5        0.15       -4.50      4.50 o 
  -3  21   5        7.93        6.30      4.64 o 
  -2  21   5       68.86       78.97      9.67 o 
  -1  21   5       76.24       78.87      7.23 o 
   0  21   5       18.93       13.90      3.55 o 
   1  21   5        1.29       -4.15      4.15 o 
   2  21   5       10.75       13.91      7.15 o 
   3  21   5        8.81       14.55      5.81 o 
   4  21   5       19.16       10.14      7.50 o 
  -4  22   5        0.99        2.11      4.87 o 
  -3  22   5        0.19        3.86      5.65 o 
  -2  22   5        0.87        2.02      3.73 o 
  -1  22   5        1.94        5.81      3.98 o 
   0  22   5        8.18        8.28      3.11 o 
   1  22   5       90.67      112.74     10.05 o 
   2  22   5       38.79       46.95     10.72 o 
   3  22   5        6.09        7.37     10.69 o 
   4  22   5        1.02        1.34      6.46 o 
  -4  23   5        4.64        5.28      5.43 o 
  -3  23   5       16.20       24.16      6.41 o 
  -2  23   5      167.34      179.02     10.14 o 
  -1  23   5        1.03       -0.39      2.60 o 
   0  23   5       19.82       23.70      4.71 o 
   1  23   5        0.97        2.38      5.19 o 
   2  23   5        0.11       -0.90      6.38 o 
   3  23   5       10.74        8.69      7.57 o 
   4  23   5        7.90        0.88      6.95 o 
  -4  24   5        4.56        5.37      7.20 o 
  -3  24   5       14.41       23.16      6.07 o 
  -2  24   5        1.13       -0.56      4.06 o 
  -1  24   5        0.74        0.69      3.56 o 
   0  24   5       98.23       93.62      6.32 o 
   1  24   5        1.50        4.52      6.84 o 
   2  24   5        4.13        3.16      7.08 o 
   3  24   5       22.98       20.61      8.83 o 
   4  24   5        0.01        1.95      9.92 o 
  -4  25   5       31.24       28.40     14.05 o 
  -3  25   5       63.05       46.94     15.18 o 
  -2  25   5       29.21       34.41      5.94 o 
  -1  25   5       29.87       31.83      4.65 o 
   0  25   5        0.58        3.20      3.94 o 
   1  25   5       31.56       21.29      6.35 o 
   2  25   5       31.65       27.11      9.59 o 
   3  25   5        1.19       -6.26      6.84 o 
   4  25   5        1.90       11.52     13.12 o 
  -4  26   5        4.58        9.34      7.47 o 
  -3  26   5       27.45       23.42      8.96 o 
  -2  26   5        1.99        6.04      5.33 o 
  -1  26   5       54.75       71.91      6.27 o 
   0  26   5        4.23       -0.70      3.93 o 
   1  26   5       59.19       43.47      7.91 o 
   2  26   5       58.15       54.79     11.04 o 
   3  26   5        4.51        2.58      7.69 o 
   4  26   5        4.53       13.32     13.62 o 
  -4  27   5        8.62        3.95     11.54 o 
  -3  27   5        0.12        1.57      4.92 o 
  -2  27   5        0.02        5.26      6.28 o 
  -1  27   5       69.76       81.67      6.70 o 
   0  27   5       21.37       30.64      5.66 o 
   1  27   5       22.28       18.79      6.62 o 
   2  27   5       15.16       19.66      8.22 o 
   3  27   5       30.76       37.33     10.37 o 
  -3  28   5       13.18       19.77      6.64 o 
  -2  28   5       34.69       45.16      6.60 o 
  -1  28   5       19.05       17.30      4.30 o 
   0  28   5       37.16       29.83      7.33 o 
   1  28   5        6.52       12.53      6.30 o 
   2  28   5       28.53       31.39      9.04 o 
   3  28   5        0.09       -6.55     13.30 o 
  -3  29   5       11.06        6.05      5.89 o 
  -2  29   5       13.59       15.42      5.26 o 
  -1  29   5       11.39        8.19      3.99 o 
   0  29   5        0.51        5.34      4.64 o 
   1  29   5       46.66       51.27      8.54 o 
   2  29   5        6.99       13.90      8.60 o 
   3  29   5        0.21       -9.11     15.63 o 
  -3  30   5        0.53        1.65      5.64 o 
  -2  30   5        1.85        5.12      4.95 o 
  -1  30   5        3.29        6.42      3.81 o 
   0  30   5       10.10        8.17      5.16 o 
   1  30   5        1.14        3.74      5.92 o 
   2  30   5        0.15       -1.02      8.06 o 
   3  30   5        6.61        7.86      8.84 o 
  -2  31   5       26.92       28.86      5.90 o 
  -1  31   5       45.75       44.28      6.05 o 
   0  31   5      111.59       93.26      9.77 o 
   1  31   5        0.02        3.13      6.33 o 
   2  31   5       10.63       22.38      9.15 o 
  -2  32   5       20.73       13.30      5.23 o 
  -1  32   5        3.99        4.29      5.09 o 
   0  32   5        0.44        2.43      6.63 o 
   1  32   5        1.58        1.69      6.54 o 
   2  32   5        0.15       -6.88      6.88 o 
  -2  33   5        3.71        8.28      5.26 o 
  -1  33   5        2.54        2.43      6.18 o 
   0  33   5       12.15       20.68      8.21 o 
   1  33   5        7.37        9.11      7.67 o 
  -1  34   5       44.20       50.39      7.70 o 
   0  34   5        0.36       -6.01      6.35 o 
   1  34   5        5.39        2.05      6.98 o 
  -5   0   6        3.96       -7.26      7.26 o 
  -4   0   6        1.07       -5.06      6.46 o 
  -3   0   6       50.00       98.21     17.03 o 
  -2   0   6      315.62      297.67     21.36 o 
  -1   0   6     1205.65     1203.40     30.72 o 
   0   0   6      150.09      165.72     18.13 o 
   1   0   6       86.77       56.09     12.62 o 
   2   0   6       17.23       14.47      9.72 o 
   3   0   6       13.90       19.28     10.57 o 
   4   0   6       47.94       38.21     13.90 o 
   5   0   6       43.40       11.37      9.16 o 
  -5   1   6       14.46       12.59      8.36 o 
  -4   1   6       10.02        8.80      6.21 o 
  -3   1   6       10.79        9.63      5.79 o 
  -2   1   6       19.11       23.84      4.91 o 
  -1   1   6        0.12       -0.80      3.59 o 
   0   1   6      118.40      117.45     25.37 o 
   1   1   6      111.10      108.18     31.18 o 
   2   1   6      100.48      106.52     11.82 o 
   3   1   6        4.59       11.80      7.16 o 
   4   1   6       42.60       31.52      6.81 o 
   5   1   6       21.26       22.23     11.07 o 
  -5   2   6        0.95        3.33      6.81 o 
  -4   2   6        4.45       11.10      6.89 o 
  -3   2   6       64.07       69.13      7.77 o 
  -2   2   6      788.28      835.91     32.29 o 
  -1   2   6      284.26      294.64     15.28 o 
   0   2   6        6.85        8.89     11.39 o 
   1   2   6       69.40       73.08     10.06 o 
   2   2   6        9.08        6.74      6.21 o 
   3   2   6       75.25       89.20     11.55 o 
   4   2   6       30.68       35.01      7.45 o 
   5   2   6        0.01       -1.43      6.38 o 
  -5   3   6        0.32       -4.67      5.70 o 
  -4   3   6        2.65       -1.28      6.01 o 
  -3   3   6       32.49       28.75      5.99 o 
  -2   3   6       79.23       87.90      7.32 o 
  -1   3   6       24.07       28.88      5.60 o 
   0   3   6       62.93       66.25      6.75 o 
   1   3   6      168.21      181.55     42.89 o 
   2   3   6        6.55        3.38      7.29 o 
   3   3   6        1.92        3.23      6.35 o 
   4   3   6       23.06       28.80      7.33 o 
   5   3   6        0.13        4.99      5.53 o 
  -5   4   6        0.53        3.68      6.72 o 
  -4   4   6        0.42       -3.82      5.06 o 
  -3   4   6       78.54       74.91     10.32 o 
  -2   4   6       14.57        7.17      3.77 o 
  -1   4   6       19.59       16.12      4.06 o 
   0   4   6        9.24        6.81      4.16 o 
   1   4   6        4.15        8.72      6.18 o 
   2   4   6        0.23       -4.08      5.52 o 
   3   4   6       36.42       19.48      7.62 o 
   4   4   6       10.69       15.71      5.94 o 
   5   4   6       12.93       25.18      6.66 o 
  -5   5   6        0.06        4.49      6.35 o 
  -4   5   6        8.55       11.08      6.85 o 
  -3   5   6      166.49      177.57     11.58 o 
  -2   5   6       11.30        7.24      4.11 o 
  -1   5   6        0.00        1.52      3.11 o 
   0   5   6      155.95      164.46      9.19 o 
   1   5   6       52.64       60.21      9.53 o 
   2   5   6      177.36      145.65     13.42 o 
   3   5   6       10.01       17.62      5.70 o 
   4   5   6       15.20        0.75      8.58 o 
   5   5   6        0.42       12.05      6.15 o 
  -5   6   6        1.78        1.61      7.71 o 
  -4   6   6       21.75        8.46      9.22 o 
  -3   6   6        3.98        2.88      4.41 o 
  -2   6   6       12.66       18.11      4.13 o 
  -1   6   6       36.81       30.28      4.63 o 
   0   6   6       49.15       51.42      8.51 o 
   1   6   6        9.77        7.29      6.05 o 
   2   6   6      135.95      145.06     13.59 o 
   3   6   6       88.97       85.56      9.02 o 
   4   6   6       13.50        6.49      5.38 o 
   5   6   6        0.27       -4.13      5.43 o 
  -5   7   6        0.91       -0.42      5.76 o 
  -4   7   6        5.52        7.33      5.77 o 
  -3   7   6        1.14        0.44      4.22 o 
  -2   7   6       10.57        7.00      3.65 o 
  -1   7   6       56.41       77.51      6.54 o 
   0   7   6       31.57       44.50      9.36 o 
   1   7   6        4.54        2.23      5.88 o 
   2   7   6      161.04      150.54     13.75 o 
   3   7   6        3.00       10.53      5.14 o 
   4   7   6       92.77       90.96      9.86 o 
   5   7   6        0.26       -5.72      7.03 o 
  -5   8   6        6.75        9.26      9.57 o 
  -4   8   6       33.73       34.88      8.50 o 
  -3   8   6      202.82      203.94     18.23 o 
  -2   8   6        0.64        1.71      3.48 o 
  -1   8   6       74.88       86.70     12.47 o 
   0   8   6       45.97       46.35      6.37 o 
   1   8   6      224.43      238.73     15.85 o 
   2   8   6       91.06       77.35     10.71 o 
   3   8   6       27.62       24.02      6.12 o 
   4   8   6       17.68       24.84      7.03 o 
   5   8   6        3.05       -2.44      5.31 o 
  -5   9   6       24.66       25.75     12.60 o 
  -4   9   6       82.62       74.40     11.10 o 
  -3   9   6      185.42      208.50     17.60 o 
  -2   9   6       28.22       26.54      4.74 o 
  -1   9   6       19.87       19.53      5.47 o 
   0   9   6      109.26      129.59     13.03 o 
   1   9   6      141.02      127.73     12.59 o 
   2   9   6      525.18      482.75     16.51 o 
   3   9   6       86.06       83.99      8.81 o 
   4   9   6        3.13       13.74      6.38 o 
   5   9   6        0.90        9.93      7.91 o 
  -5  10   6        0.74        5.78      6.29 o 
  -4  10   6        7.55        4.61      5.92 o 
  -3  10   6       52.25       45.90      9.32 o 
  -2  10   6       32.62       22.22      4.75 o 
  -1  10   6        1.94        3.58      3.55 o 
   0  10   6       41.54       36.20      5.95 o 
   1  10   6       50.83       57.22      9.83 o 
   2  10   6      355.91      386.38     14.98 o 
   3  10   6        0.00       -1.69      5.89 o 
   4  10   6        0.13        3.78      8.48 o 
   5  10   6        8.58       14.22      8.03 o 
  -5  11   6        9.46        1.98     10.29 o 
  -4  11   6        0.05       -2.31      5.41 o 
  -3  11   6       15.60       11.50      5.55 o 
  -2  11   6       26.02       27.28      4.86 o 
  -1  11   6       46.44       54.13      5.75 o 
   0  11   6       49.40       49.81      7.24 o 
   1  11   6        0.53        0.77      5.86 o 
   2  11   6      242.68      261.04     15.50 o 
   3  11   6        1.77        9.21      5.46 o 
   4  11   6       58.98       48.59      8.52 o 
   5  11   6        0.06       17.96      8.28 o 
  -5  12   6        1.35       -5.48      5.48 o 
  -4  12   6        0.68       -3.96      5.37 o 
  -3  12   6        6.48        3.50      4.67 o 
  -2  12   6        9.02       13.80      4.37 o 
  -1  12   6        8.95        3.88      4.13 o 
   0  12   6       31.16       35.77      7.36 o 
   1  12   6       15.27       20.87      7.44 o 
   2  12   6       10.68        6.08      5.49 o 
   3  12   6        4.41       -0.76      8.73 o 
   4  12   6       12.00        6.03      5.91 o 
   5  12   6        3.19        0.98      7.51 o 
  -5  13   6        0.24       -0.49      6.37 o 
  -4  13   6        0.94        2.05      5.21 o 
  -3  13   6        2.25       -3.76      3.76 o 
  -2  13   6       15.83       15.09      4.36 o 
  -1  13   6        0.37        3.52      3.65 o 
   0  13   6       15.67       21.86      5.41 o 
   1  13   6       55.99       55.16     10.39 o 
   2  13   6        7.83        3.08      6.04 o 
   3  13   6        0.06        3.89      5.29 o 
   4  13   6       10.89       18.93      6.73 o 
   5  13   6        5.16       16.03     10.27 o 
  -5  14   6        0.32       -2.89      6.65 o 
  -4  14   6        6.27        9.07      9.34 o 
  -3  14   6       23.36       13.59      4.95 o 
  -2  14   6       37.03       33.94     10.64 o 
  -1  14   6       16.99       30.01      5.06 o 
   0  14   6        2.09        1.43      4.32 o 
   1  14   6       11.70       10.12     11.02 o 
   2  14   6       24.14       15.84      5.46 o 
   3  14   6      135.58      114.85     16.32 o 
   4  14   6        2.46        4.51      5.97 o 
   5  14   6        0.01       -6.58      6.58 o 
  -5  15   6        0.03        2.63      6.73 o 
  -4  15   6        3.48       -4.78      4.78 o 
  -3  15   6       37.07       36.32      6.95 o 
  -2  15   6        2.54        9.73      5.34 o 
  -1  15   6      539.17      583.81     15.16 o 
   0  15   6      223.47      240.66     13.40 o 
   1  15   6        3.29        8.14      6.51 o 
   2  15   6       19.36        0.13      5.87 o 
   3  15   6        0.00        4.49      5.41 o 
   4  15   6        8.38       24.56      9.60 o 
  -5  16   6        0.03       -1.10      6.21 o 
  -4  16   6       10.95        8.72      9.37 o 
  -3  16   6        0.07        6.02      7.62 o 
  -2  16   6       94.79      116.01      8.32 o 
  -1  16   6       58.27       71.62      7.45 o 
   0  16   6       16.81       33.22      6.67 o 
   1  16   6        1.22        3.60      6.70 o 
   2  16   6       60.14       83.43     21.84 o 
   3  16   6      152.68      155.97     11.88 o 
   4  16   6       36.05       30.45      7.63 o 
  -4  17   6       11.14        7.67      9.12 o 
  -3  17   6       20.63        8.37     10.29 o 
  -2  17   6       43.89       57.07      6.61 o 
  -1  17   6        5.46        4.92      4.20 o 
   0  17   6       21.13       13.18      7.93 o 
   1  17   6        7.16        9.66      6.94 o 
   2  17   6       17.37       14.42      8.02 o 
   3  17   6       28.89       28.45      6.98 o 
   4  17   6        0.42       -2.16      5.68 o 
  -4  18   6        5.94       -0.31      6.14 o 
  -3  18   6       11.39       10.57      5.09 o 
  -2  18   6       12.08       13.65      4.42 o 
  -1  18   6       65.98       58.99      6.40 o 
   0  18   6       56.76       52.71     11.50 o 
   1  18   6       71.95       77.14     13.97 o 
   2  18   6       88.65       76.76     12.13 o 
   3  18   6        0.87        0.26      6.79 o 
   4  18   6        6.99        1.74      7.65 o 
  -4  19   6       29.80       29.53      9.24 o 
  -3  19   6       11.51        9.78      6.12 o 
  -2  19   6        0.63        0.00      3.84 o 
  -1  19   6       14.49       10.61      4.17 o 
   0  19   6        5.69        6.78      5.18 o 
   1  19   6        0.01        1.59      6.80 o 
   2  19   6      137.76      173.34     16.36 o 
   3  19   6        3.33       -5.96      5.96 o 
   4  19   6       15.57       19.52      7.11 o 
  -4  20   6       18.19       26.52     19.71 o 
  -3  20   6       17.28       12.75      5.49 o 
  -2  20   6        8.77        4.13      4.08 o 
  -1  20   6       27.99       34.18      5.68 o 
   0  20   6       25.53       24.43      6.40 o 
   1  20   6        2.01       -2.24      6.20 o 
   2  20   6        0.26       -3.35      8.19 o 
   3  20   6        7.14        5.53      7.67 o 
   4  20   6        4.04        6.69      5.87 o 
  -4  21   6        2.40        7.18      7.34 o 
  -3  21   6        7.45       21.55      6.03 o 
  -2  21   6        0.01        3.85      4.31 o 
  -1  21   6       25.22       22.90      5.20 o 
   0  21   6       12.16       17.95      6.16 o 
   1  21   6        3.02        3.16      7.74 o 
   2  21   6       15.11       25.99      9.19 o 
   3  21   6        6.50        3.22      7.88 o 
   4  21   6        0.62        1.15     11.27 o 
  -4  22   6        3.10       13.71      8.01 o 
  -3  22   6        0.06       -4.78      4.78 o 
  -2  22   6        7.12        3.51      4.77 o 
  -1  22   6        4.86        1.34      4.78 o 
   0  22   6       41.51       33.28      9.00 o 
   1  22   6       15.40       20.33      8.23 o 
   2  22   6       15.27       12.39      7.90 o 
   3  22   6        2.46        0.32      7.09 o 
   4  22   6        4.55       -1.05     11.07 o 
  -4  23   6       16.18       14.30      7.42 o 
  -3  23   6        6.94       16.16      6.07 o 
  -2  23   6        7.49        0.75      4.72 o 
  -1  23   6        1.49       -2.67      2.67 o 
   0  23   6        6.24       15.25      6.22 o 
   1  23   6        3.56       -0.36      7.74 o 
   2  23   6        2.29       14.66      8.42 o 
   3  23   6        1.02       -1.40      7.79 o 
  -3  24   6        1.65        4.26      5.80 o 
  -2  24   6       33.27       28.58      9.15 o 
  -1  24   6        5.25        6.58      3.90 o 
   0  24   6        5.03        4.73      6.11 o 
   1  24   6       11.83        7.32      7.77 o 
   2  24   6       79.28       89.87     13.35 o 
   3  24   6        0.54        8.11      8.41 o 
  -3  25   6        8.48       15.60      6.23 o 
  -2  25   6       12.65       23.65      6.47 o 
  -1  25   6       13.42       13.35      4.13 o 
   0  25   6        5.15        9.21      5.97 o 
   1  25   6       30.94       42.74     10.78 o 
   2  25   6       12.05       19.19      9.19 o 
   3  25   6        1.91       -5.65     10.27 o 
  -3  26   6        0.09       -1.47      5.20 o 
  -2  26   6       64.41       64.72     10.79 o 
  -1  26   6       21.11       24.55      4.77 o 
   0  26   6        7.16       16.14      6.80 o 
   1  26   6        6.18        8.30      8.14 o 
   2  26   6        0.55        4.82      8.13 o 
   3  26   6       11.48        5.82     14.42 o 
  -3  27   6        1.90        6.14      6.53 o 
  -2  27   6        8.92        4.84      5.77 o 
  -1  27   6        3.27        7.09      3.91 o 
   0  27   6        5.21       14.17      6.58 o 
   1  27   6        0.02       -3.50      6.99 o 
   2  27   6       15.99        8.06      8.65 o 
  -2  28   6        5.84        4.10      4.09 o 
  -1  28   6        1.62       -0.48      6.10 o 
   0  28   6        3.40        2.56      6.25 o 
   1  28   6        0.05       -7.07      7.07 o 
   2  28   6        4.19        1.74      7.85 o 
  -2  29   6        0.14        3.96      4.91 o 
  -1  29   6       11.00       10.23      6.63 o 
   0  29   6        0.68       -1.50      8.44 o 
   1  29   6       10.55       15.80      9.33 o 
   2  29   6        0.00       -0.82      9.07 o 
  -2  30   6        0.48       -4.70      4.70 o 
  -1  30   6        1.27       -5.71      5.76 o 
   0  30   6       25.82       15.53      7.59 o 
   1  30   6       45.69       67.84     13.38 o 
  -1  31   6        0.09       -6.25      9.08 o 
   0  31   6        0.87       -3.35      8.21 o 
   1  31   6        0.13        5.50      9.37 o 
  -5   1   7        1.14        2.40      7.39 o 
  -4   1   7        0.77       -0.59      6.26 o 
  -3   1   7        5.19       -2.43      5.28 o 
  -2   1   7       20.87        5.40      4.40 o 
  -1   1   7        0.02        8.33      9.32 o 
   0   1   7       10.81        0.34      7.74 o 
   1   1   7        3.87        5.46      6.47 o 
   2   1   7       15.81       23.21      8.60 o 
   3   1   7        1.93       12.31      7.74 o 
   4   1   7        0.44        8.08      8.30 o 
  -5   2   7        0.22        0.59      7.39 o 
  -4   2   7        2.64        1.36      6.71 o 
  -3   2   7        1.17        3.27      5.10 o 
  -2   2   7       13.84        8.13      5.92 o 
  -1   2   7       16.88       18.52      7.57 o 
   0   2   7       19.47       15.38      8.24 o 
   1   2   7        7.14        1.01      6.00 o 
   2   2   7        6.32        5.89      6.73 o 
   3   2   7        2.99        4.94      7.83 o 
   4   2   7       37.99       37.30      8.28 o 
  -5   3   7        0.73        2.45      7.31 o 
  -4   3   7        3.30       -5.26      5.26 o 
  -3   3   7        6.52        1.72      5.27 o 
  -2   3   7      106.16      122.29      8.74 o 
  -1   3   7       38.97       44.18      8.76 o 
   0   3   7        6.52        6.75      6.40 o 
   1   3   7        2.19       -2.95      6.00 o 
   2   3   7        1.48        4.92      7.15 o 
   3   3   7       10.04       11.46     11.52 o 
   4   3   7        0.17       -3.00      5.81 o 
  -5   4   7        3.67       -0.78     13.70 o 
  -4   4   7       12.96       14.61      7.20 o 
  -3   4   7        9.33        6.64     10.07 o 
  -2   4   7        0.07        6.44      4.11 o 
  -1   4   7        6.18       12.53      5.01 o 
   0   4   7       16.29       12.27      7.46 o 
   1   4   7       43.38       54.75     24.07 o 
   2   4   7        0.43        6.14      7.10 o 
   3   4   7        8.13       14.58      8.38 o 
   4   4   7        9.90       -2.51      6.33 o 
  -5   5   7        2.20       -0.12      6.75 o 
  -4   5   7        1.62        2.02      5.96 o 
  -3   5   7       17.05       15.69      5.37 o 
  -2   5   7       87.57       80.59      7.45 o 
  -1   5   7      102.51      106.94      9.52 o 
   0   5   7       10.25       20.33      7.87 o 
   1   5   7       20.38       15.60      7.54 o 
   2   5   7       56.78       70.98     11.53 o 
   3   5   7       26.32       21.58      9.95 o 
   4   5   7        1.43        5.74      6.46 o 
  -4   6   7       47.87       51.98      9.76 o 
  -3   6   7        0.01        1.01      4.31 o 
  -2   6   7        0.45        7.13      4.03 o 
  -1   6   7        6.92        8.32      5.29 o 
   0   6   7        1.78       -1.55      5.75 o 
   1   6   7       32.21       24.83      8.07 o 
   2   6   7        1.85       -7.26      7.79 o 
   3   6   7        4.07       -5.34      7.71 o 
   4   6   7        0.15        1.96      5.57 o 
  -4   7   7       35.64       38.80     24.12 o 
  -3   7   7        0.83        7.06      4.49 o 
  -2   7   7        5.74       11.95      4.37 o 
  -1   7   7        6.81       12.38      5.25 o 
   0   7   7       96.49       98.88     12.12 o 
   1   7   7       53.85       44.22      9.55 o 
   2   7   7       22.52       29.52      9.01 o 
   3   7   7       32.09       12.48      7.98 o 
   4   7   7        6.62        7.44      7.19 o 
  -4   8   7        0.20        3.56      6.31 o 
  -3   8   7        2.74        4.09      4.51 o 
  -2   8   7        0.23        4.35      4.01 o 
  -1   8   7       26.41       19.95      5.69 o 
   0   8   7        0.44        5.00      6.71 o 
   1   8   7        0.86        2.12      6.91 o 
   2   8   7       20.98       24.16      8.93 o 
   3   8   7        7.49        7.36      5.81 o 
   4   8   7       12.38        8.75     11.97 o 
  -4   9   7        4.89        5.28      6.74 o 
  -3   9   7        5.04       10.28      5.41 o 
  -2   9   7       21.70       14.79      4.68 o 
  -1   9   7        1.15        2.89      4.68 o 
   0   9   7       13.70       13.89      7.82 o 
   1   9   7      131.41      118.00     13.81 o 
   2   9   7        1.34        7.52      7.14 o 
   3   9   7        5.77        0.60      5.54 o 
   4   9   7        9.73       12.66      8.67 o 
  -4  10   7        8.74       17.43      7.73 o 
  -3  10   7       30.60       35.42      7.05 o 
  -2  10   7       15.81        7.95      4.52 o 
  -1  10   7        0.13        7.63      5.08 o 
   0  10   7       15.01       10.38     11.54 o 
   1  10   7        8.78        6.65     10.19 o 
   2  10   7        7.75       11.83      7.47 o 
   3  10   7        1.00        6.20      5.72 o 
   4  10   7       26.55       25.20      9.51 o 
  -4  11   7       40.28       12.00      6.95 o 
  -3  11   7       36.73       41.23      7.42 o 
  -2  11   7        9.96        3.85      4.18 o 
  -1  11   7       28.47       31.67      6.73 o 
   0  11   7       22.34       23.10      8.36 o 
   1  11   7       45.29       35.24     10.04 o 
   2  11   7       18.98       17.20      5.77 o 
   3  11   7       37.61       49.63      8.35 o 
   4  11   7        2.55        3.23      6.08 o 
  -4  12   7        1.62        6.34      6.61 o 
  -3  12   7        7.18        5.74      5.08 o 
  -2  12   7       51.48       52.25      7.98 o 
  -1  12   7        0.11       -4.46      4.46 o 
   0  12   7       21.26       30.90      8.73 o 
   1  12   7      131.07      167.15     21.46 o 
   2  12   7        0.05       -6.16      6.16 o 
   3  12   7      152.63      163.53     26.93 o 
   4  12   7        8.59       16.09      9.12 o 
  -4  13   7        3.17        7.88      6.81 o 
  -3  13   7       12.63       20.22      5.73 o 
  -2  13   7        2.06       -0.74      3.74 o 
  -1  13   7       24.98       16.87      6.23 o 
   0  13   7       95.41      106.20     13.02 o 
   1  13   7       20.18       43.66     10.19 o 
   2  13   7        0.19       -6.81      6.81 o 
   3  13   7      113.81      104.15     11.08 o 
   4  13   7        1.74        8.92      6.65 o 
  -4  14   7        0.08       -3.33      5.82 o 
  -3  14   7        5.63        7.18      6.39 o 
  -2  14   7       16.67       18.16      4.92 o 
  -1  14   7        0.92        4.45      5.42 o 
   0  14   7       54.63       86.92     12.27 o 
   1  14   7       38.75       33.31      9.94 o 
   2  14   7        2.99        4.66      7.25 o 
   3  14   7        0.22       10.43      6.61 o 
   4  14   7        0.31       -0.04      8.17 o 
  -4  15   7        2.02        4.00      6.34 o 
  -3  15   7        0.38        0.95      4.80 o 
  -2  15   7       11.68       16.14      4.84 o 
  -1  15   7       58.42       57.36      8.27 o 
   0  15   7        1.77        6.62      7.18 o 
   1  15   7        7.28       11.61     10.32 o 
   2  15   7        1.64       12.45     16.63 o 
   3  15   7       29.80       26.71     12.32 o 
   4  15   7        3.52        5.76     12.02 o 
  -4  16   7        3.82       10.32      6.96 o 
  -3  16   7        0.46       -4.24      4.24 o 
  -2  16   7       18.14       28.52      5.57 o 
  -1  16   7       89.00       96.62     11.57 o 
   0  16   7       17.38       18.50      8.55 o 
   1  16   7       37.69       29.95     22.66 o 
   2  16   7       19.68       24.17      9.47 o 
   3  16   7        0.08       11.36      8.68 o 
   4  16   7        7.82       -0.09      8.94 o 
  -4  17   7        1.84        6.24     13.87 o 
  -3  17   7        2.99        2.97      5.04 o 
  -2  17   7       19.20       14.98      4.97 o 
  -1  17   7        6.50        3.84      5.27 o 
   0  17   7       10.75       25.72      8.85 o 
   1  17   7        2.71        7.20      8.50 o 
   2  17   7       28.10       41.53     10.80 o 
   3  17   7        0.00       -5.52      8.04 o 
  -3  18   7       15.99       12.99      5.67 o 
  -2  18   7        1.56       -6.64      7.05 o 
  -1  18   7       11.70       12.70      6.28 o 
   0  18   7        4.79       11.67      8.94 o 
   1  18   7        1.05        5.54      8.12 o 
   2  18   7        0.39       -4.58      7.32 o 
   3  18   7        9.34        9.70      9.43 o 
  -3  19   7        0.00        8.71     10.91 o 
  -2  19   7        1.42        4.58      5.13 o 
  -1  19   7        8.98       15.62      6.25 o 
   0  19   7        0.24       -5.19      6.49 o 
   1  19   7        0.16       -8.99      8.99 o 
   2  19   7       22.59       21.33     10.46 o 
   3  19   7        0.69        1.39      8.78 o 
  -3  20   7        3.89        7.63      5.62 o 
  -2  20   7        7.73       17.16      7.97 o 
  -1  20   7        3.10       12.80      6.13 o 
   0  20   7        0.33       -1.28      6.95 o 
   1  20   7        5.01        5.74      8.23 o 
   2  20   7       15.56       14.72     15.23 o 
   3  20   7        0.32        2.00      8.88 o 
  -3  21   7       23.91       21.24      6.75 o 
  -2  21   7       13.20       14.46      5.93 o 
  -1  21   7       16.76       13.91      6.65 o 
   0  21   7       20.02       11.38      8.56 o 
   1  21   7       11.68       12.88      9.01 o 
   2  21   7        6.95        8.21      9.16 o 
   3  21   7        9.74       10.48      8.84 o 
  -3  22   7        0.47        4.00      5.81 o 
  -2  22   7        3.51       10.59      5.68 o 
  -1  22   7        9.51       15.30      6.99 o 
   0  22   7        3.74        0.12      7.48 o 
   1  22   7       77.72       60.30     13.75 o 
   2  22   7        6.33       -2.87      8.27 o 
   3  22   7        0.84       -8.25      8.38 o 
  -2  23   7       25.45       24.46      6.49 o 
  -1  23   7        2.48        9.29      6.17 o 
   0  23   7        4.47       -0.61      9.32 o 
   1  23   7       13.52       17.10      9.84 o 
   2  23   7        1.87        6.65      8.72 o 
  -2  24   7        1.85       13.92      8.45 o 
  -1  24   7        2.56        2.67      6.13 o 
   0  24   7        0.05        1.70      7.11 o 
   1  24   7       15.19       28.42     10.57 o 
   2  24   7        0.02       -3.81      7.90 o 
  -2  25   7        1.07       11.70      9.62 o 
  -1  25   7        3.96        8.23      6.36 o 
   0  25   7       13.77       13.06      7.98 o 
   1  25   7        1.18        7.78      9.37 o 
   2  25   7        0.29        7.48      9.44 o 
  -2  26   7        1.92       16.32      8.23 o 
  -1  26   7       23.02       27.39      8.20 o 
   0  26   7       12.49       14.44      9.22 o 
   1  26   7        8.69        2.24      9.04 o 
  -1  27   7        0.16        1.46      6.12 o 
   0  27   7       14.43        7.53     12.97 o 
   1  27   7        3.26        0.57      9.21 o 
   0  28   7        1.12       -0.55      8.37 o 
  -4   0   8        0.12       14.67     11.27 o 
  -3   0   8       82.93       66.41     15.03 o 
  -2   0   8      111.47       91.55     18.58 o 
  -1   0   8       30.13       34.06     12.52 o 
   0   0   8        0.12       -9.72      9.82 o 
   1   0   8        1.09        0.70      9.42 o 
   2   0   8       26.36       28.85     14.17 o 
   3   0   8        6.70       20.23     15.07 o 
  -4   1   8        6.72        8.32      7.24 o 
  -3   1   8        2.88       10.63      6.81 o 
  -2   1   8        0.23       -5.30      8.41 o 
  -1   1   8        0.13       -6.66      6.97 o 
   0   1   8        0.88       -6.53      6.53 o 
   1   1   8       38.58       42.63     10.17 o 
   2   1   8        6.63        7.65      7.93 o 
   3   1   8       25.53       24.78     10.61 o 
  -4   2   8        0.33       10.05     10.07 o 
  -3   2   8       66.01       63.49     10.70 o 
  -2   2   8       57.96       42.07     10.43 o 
  -1   2   8       11.86       17.58      8.64 o 
   0   2   8        6.60        2.55      7.52 o 
   1   2   8       10.77       15.54      8.75 o 
   2   2   8       25.55       26.44     10.07 o 
   3   2   8        3.71        6.93      9.04 o 
  -4   3   8        9.61        2.17      7.06 o 
  -3   3   8       15.66       10.67      7.04 o 
  -2   3   8        0.20       -2.72      7.29 o 
  -1   3   8        1.89       -9.20      9.27 o 
   0   3   8       16.35       26.29     11.94 o 
   1   3   8       69.91       92.28     13.10 o 
   2   3   8        1.26       -3.10      8.06 o 
   3   3   8       18.69       25.74     10.24 o 
  -4   4   8        0.38        5.08      7.06 o 
  -3   4   8       24.51       21.59      8.07 o 
  -2   4   8       50.51       45.54     10.31 o 
  -1   4   8        1.36       -0.94     14.90 o 
   0   4   8       35.24       24.59     13.75 o 
   1   4   8        3.97       12.53      8.19 o 
   2   4   8       21.75       23.13     20.81 o 
   3   4   8       36.16       44.51     11.32 o 
  -4   5   8        5.30       -3.96      9.44 o 
  -3   5   8       92.80       76.33     15.02 o 
  -2   5   8        2.79       -0.62      7.48 o 
  -1   5   8        0.55        5.04      7.48 o 
   0   5   8        3.77       -2.03      7.40 o 
   1   5   8        4.44       13.45     14.67 o 
   2   5   8       31.65       21.40     10.77 o 
   3   5   8        0.73        8.10      8.79 o 
  -4   6   8        0.00       -1.96      6.20 o 
  -3   6   8        9.37       16.39      8.09 o 
  -2   6   8        2.70        0.36      7.38 o 
  -1   6   8        0.78       -4.40      7.39 o 
   0   6   8        3.92       -4.89      6.76 o 
   1   6   8        7.48       11.36      7.99 o 
   2   6   8        0.90       10.29      8.65 o 
   3   6   8        0.22       -3.00      6.30 o 
  -4   7   8        1.06        5.81      7.04 o 
  -3   7   8        0.90       10.30      7.39 o 
  -2   7   8        2.36        7.75      7.75 o 
  -1   7   8        0.57        0.76      7.60 o 
   0   7   8        0.80       -2.66      7.04 o 
   1   7   8      106.57      145.47     15.95 o 
   2   7   8       10.26        3.01      7.98 o 
   3   7   8       13.74       18.15      8.30 o 
  -3   8   8        3.72        8.01      6.92 o 
  -2   8   8        0.88       -6.25      7.11 o 
  -1   8   8       15.62        8.50      7.98 o 
   0   8   8        7.47        5.07      8.66 o 
   1   8   8       21.12       17.62      9.62 o 
   2   8   8        1.86       -0.22      8.30 o 
   3   8   8        7.24       16.30      7.04 o 
  -3   9   8       11.30        7.36      6.13 o 
  -2   9   8        6.10       12.73      7.91 o 
  -1   9   8        2.42        5.04      7.88 o 
   0   9   8        0.00        6.60      8.37 o 
   1   9   8        0.40       19.34      8.85 o 
   2   9   8       75.92       69.75     16.23 o 
   3   9   8       44.03       23.08     18.39 o 
  -3  10   8       10.80        7.13      6.80 o 
  -2  10   8        0.18       -1.20      7.34 o 
  -1  10   8        8.53        2.23      8.25 o 
   0  10   8       32.67       38.46     10.11 o 
   1  10   8        0.04       -1.41      7.23 o 
   2  10   8       95.19       88.33     35.13 o 
   3  10   8        2.30       -1.20     14.16 o 
  -3  11   8        5.64        3.03      5.67 o 
  -2  11   8        2.18       15.00      9.34 o 
  -1  11   8       24.81       18.94      8.72 o 
   0  11   8        7.83       15.21      8.48 o 
   1  11   8       22.52       -2.08     12.52 o 
   2  11   8        1.74        1.81      8.52 o 
   3  11   8        0.27        5.16      6.69 o 
  -3  12   8        0.11        6.13      5.77 o 
  -2  12   8       26.59       17.71      8.91 o 
  -1  12   8        4.77       12.43      8.14 o 
   0  12   8        7.00       10.53      8.57 o 
   1  12   8       18.29       22.21     13.72 o 
   2  12   8        0.68       -4.74     10.67 o 
   3  12   8        5.80       -6.11     14.75 o 
  -3  13   8       11.86        8.40      6.16 o 
  -2  13   8       38.75       43.12     12.24 o 
  -1  13   8       46.38       45.34     10.87 o 
   0  13   8        7.83        3.72     13.25 o 
   1  13   8        0.21       -7.64      8.25 o 
   2  13   8       21.73       35.55     10.66 o 
   3  13   8        4.46        7.98      9.47 o 
  -3  14   8        9.17       10.13      5.69 o 
  -2  14   8       24.46       20.07      9.12 o 
  -1  14   8        5.10       -6.36     14.90 o 
   0  14   8        3.75        3.61      7.83 o 
   1  14   8        2.57        3.82      9.24 o 
   2  14   8       37.46       47.80     11.76 o 
   3  14   8       20.48       16.43     10.84 o 
  -3  15   8        0.54       -5.47      6.07 o 
  -2  15   8        3.41       -1.20      9.47 o 
  -1  15   8       48.44       38.42     10.83 o 
   0  15   8       25.02       15.98      9.15 o 
   1  15   8        7.57       15.86     31.90 o 
   2  15   8        8.72       16.56     10.40 o 
  -3  16   8        6.65       18.36      8.46 o 
  -2  16   8        0.09       -1.55      7.02 o 
  -1  16   8        8.31        8.46      8.08 o 
   0  16   8        0.69       -4.88      6.94 o 
   1  16   8        0.44       -3.70     15.73 o 
   2  16   8       49.18       67.42     22.59 o 
  -2  17   8        2.05        9.77     10.87 o 
  -1  17   8        2.85       -7.02      7.02 o 
   0  17   8        7.66        1.52      7.84 o 
   1  17   8        4.05        4.11     11.84 o 
   2  17   8        7.35       21.24     10.38 o 
  -2  18   8        4.98        6.18      7.66 o 
  -1  18   8        9.90        3.75      8.45 o 
   0  18   8        2.58        4.35      8.14 o 
   1  18   8       31.29       42.21     12.20 o 
   2  18   8       23.30       22.44     12.97 o 
  -2  19   8        0.01       -5.09      6.69 o 
  -1  19   8        5.46        9.66     12.45 o 
   0  19   8        0.45        1.16      8.06 o 
   1  19   8        1.55        8.05      9.12 o 
   2  19   8        1.58       -8.12     15.20 o 
  -2  20   8        1.20       23.03     12.20 o 
  -1  20   8        4.87       10.37      9.16 o 
   0  20   8       24.82       40.67     10.59 o 
   1  20   8        9.66        3.21      9.01 o 
  -1  21   8        2.39        3.84      8.00 o 
   0  21   8        0.11        1.01      8.29 o 
   1  21   8        5.65       13.12     10.42 o 
  -1  22   8        2.29        3.08      8.48 o 
   0  22   8        4.66       -2.61      8.41 o 
   1  22   8        4.15       -2.64      9.61 o 
  -2   1   9        2.76       -7.84      7.84 o 
  -1   1   9        0.14       15.42      8.61 o 
   0   1   9        4.38        8.62      8.66 o 
   1   1   9        2.74        3.55      8.17 o 
   2   1   9        0.98       -3.94      8.56 o 
  -2   2   9        1.23       -2.57      8.26 o 
  -1   2   9        5.12        5.37      8.44 o 
   0   2   9        9.90        9.83      8.80 o 
   1   2   9        2.67        9.34      8.85 o 
   2   2   9        1.66      -10.94     13.32 o 
  -2   3   9       29.70       47.15     11.22 o 
  -1   3   9        1.33       -6.32      7.29 o 
   0   3   9        0.03       -0.36     23.09 o 
   1   3   9        4.22        6.98     11.14 o 
   2   3   9        0.03        7.56      9.52 o 
  -2   4   9        0.17       -2.64      8.17 o 
  -1   4   9        5.68        4.45      8.48 o 
   0   4   9       18.19        7.59      8.69 o 
   1   4   9        0.36        3.00     12.37 o 
   2   4   9        1.57       -7.52      8.24 o 
  -2   5   9       10.70       13.09      9.40 o 
  -1   5   9        0.29       -6.28     11.85 o 
   0   5   9        8.73        7.58      8.91 o 
   1   5   9        2.99       15.06      9.11 o 
   2   5   9        2.00       -3.94      8.84 o 
  -2   6   9        7.78        4.42      8.73 o 
  -1   6   9        0.00        0.79     12.15 o 
   0   6   9        3.11        1.78     15.88 o 
   1   6   9        0.01       -0.27      9.20 o 
   2   6   9        1.05        1.19      9.43 o 
  -2   7   9        2.82       -4.42      8.59 o 
  -1   7   9        0.00       -4.40      7.44 o 
   0   7   9       12.54        0.78     15.03 o 
   1   7   9        3.75        8.79      9.55 o 
   2   7   9        4.29       -2.14      8.89 o 
  -2   8   9        0.20       -1.98     13.45 o 
  -1   8   9        0.99        6.73     10.69 o 
   0   8   9        6.61        8.63      8.83 o 
   1   8   9        7.20        8.54      9.63 o 
   2   8   9        4.23       21.77     11.14 o 
  -2   9   9        0.12       -0.19      8.55 o 
  -1   9   9        7.62       16.52     13.97 o 
   0   9   9        4.97        7.07      8.78 o 
   1   9   9        0.62       -8.16      8.16 o 
  -2  10   9        2.33       -4.41     12.12 o 
  -1  10   9        4.74        9.43     11.67 o 
   0  10   9       35.34       37.21     15.90 o 
   1  10   9        0.47       -3.31     13.97 o 
  -1  11   9        9.18        4.59      8.59 o 
   0  11   9       31.92       27.96     17.43 o 
   1  11   9        5.31        5.66      9.03 o 
  -1  12   9       11.90        4.32      9.07 o 
   0  12   9        1.79       -4.94      8.97 o 
   1  12   9       26.97       24.27     11.26 o 
  -1  13   9        0.02       -5.93      9.47 o 
   0  13   9       18.99       10.30      9.89 o 
   1  13   9        6.38       10.17      9.87 o 
  -1  14   9        9.88       -5.99     17.58 o 
   0  14   9        0.21        3.56      9.24 o 
                                                 
